# Supplementary material for: Single-Cell Transcriptomics of Glioblastoma Reveals a Unique Tumor Microenvironment and Potential Immunotherapeutic Target Against Tumor-Associated Macrophage
Source: Front Oncol. 2021 Aug 9;11:710695. doi: 10.3389/fonc.2021.710695 (PMC8382282; doi:10.3389/fonc.2021.710695)
Supplement: Supplementary Table 1 — All differential expression genes for clusters. [file DataSheet_1.csv]

gene	p_val	avg_logFC	pct.1	pct.2	p_val_adj	cluster	gene_diff
SAA1	0	3.058457017	0.513	0.092	0	0	5.576086957
LTF	0	2.560914975	0.558	0.123	0	0	4.536585366
SLPI	0	2.435007868	0.508	0.123	0	0	4.130081301
CHI3L1	0	2.398608917	0.941	0.519	0	0	1.813102119
CHI3L2	0	2.249654301	0.537	0.162	0	0	3.314814815
MGP	0	2.230319946	0.32	0.096	0	0	3.333333333
FABP5	0	2.212011803	0.547	0.37	0	0	1.478378378
MGST1	0	1.924839729	0.336	0.14	0	0	2.4
EFEMP1	0	1.908012252	0.355	0.213	0	0	1.666666667
TIMP1	0	1.876394334	0.67	0.62	0	0	1.080645161
SERPING1	0	1.666128472	0.32	0.218	0	0	1.467889908
C1R	0	1.660569885	0.308	0.215	0	0	1.43255814
CLU	0	1.650494251	0.899	0.763	0	0	1.178243775
OCIAD2	0	1.601091855	0.404	0.375	0	0	1.077333333
LGALS3	0	1.577515514	0.539	0.483	0	0	1.115942029
AC009501.4	0	1.449495456	0.26	0.15	0	0	1.733333333
CSRP2	0	1.400402374	0.239	0.31	0	0	0.770967742
CRYAB	0	1.381515597	0.58	0.476	0	0	1.218487395
MT1X	0	1.366918506	0.666	0.594	0	0	1.121212121
NAMPT	0	1.224632994	0.32	0.441	0	0	0.725623583
MT2A	0	1.193158775	0.876	0.794	0	0	1.103274559
PDPN	0	1.166166668	0.213	0.448	0	0	0.475446429
S100A6	0	1.162113947	0.583	0.656	0	0	0.888719512
PRDX6	0	1.151187442	0.359	0.627	0	0	0.572567783
RAMP1	0	1.110709971	0.36	0.413	0	0	0.871670702
SOD2	0	1.107984754	0.436	0.547	0	0	0.797074954
SEC61G	0	1.08671843	0.885	0.775	0	0	1.141935484
RAB13	0	1.046349497	0.161	0.394	0	0	0.408629442
VAMP5	0	1.001511628	0.193	0.41	0	0	0.470731707
REXO2	0	0.948084583	0.103	0.335	0	0	0.307462687
CD44	0	0.94534921	0.22	0.409	0	0	0.537897311
S100A13	0	0.942110508	0.124	0.312	0	0	0.397435897
FAM103A1	0	0.929370768	0.047	0.266	0	0	0.176691729
MT-ND5	0	0.926715029	0.361	0.779	0	0	0.463414634
IFITM3	0	0.905218315	0.264	0.509	0	0	0.518664047
CD63	0	0.808048396	0.691	0.913	0	0	0.756845564
SKP1	0	0.792747762	0.431	0.843	0	0	0.511269276
A2M	0	0.780814097	0.231	0.453	0	0	0.509933775
PKM	0	0.771361886	0.462	0.762	0	0	0.606299213
DNAJB1	0	0.762415869	0.238	0.605	0	0	0.39338843
RPL17	0	0.759389396	0.356	0.615	0	0	0.578861789
MT-CO2	0	0.746241492	0.747	0.944	0	0	0.791313559
DBI	0	0.740806702	0.558	0.819	0	0	0.681318681
CD9	0	0.73235565	0.277	0.567	0	0	0.488536155
ANXA2	0	0.727505426	0.312	0.532	0	0	0.586466165
PRDX4	0	0.723483574	0.157	0.554	0	0	0.283393502
ACTG1	0	0.715266908	0.789	0.915	0	0	0.862295082
TMEM205	0	0.708916931	0.165	0.507	0	0	0.325443787
LDHA	0	0.707609254	0.488	0.766	0	0	0.637075718
CETN2	0	0.704351807	0.094	0.336	0	0	0.279761905
PDCD5	0	0.702629642	0.128	0.543	0	0	0.23572744
RCAN1	0	0.675030947	0.105	0.283	0	0	0.371024735
AGTRAP	0	0.672534979	0.082	0.3	0	0	0.273333333
SYPL1	0	0.669261834	0.098	0.423	0	0	0.231678487
MDK	0	0.666338958	0.236	0.49	0	0	0.481632653
NGFRAP1	0	0.664189405	0.321	0.631	0	0	0.508716323
SERTAD1	0	0.659455103	0.092	0.326	0	0	0.282208589
GLUL	0	0.658634209	0.425	0.783	0	0	0.542784163
SHFM1	0	0.653971557	0.227	0.714	0	0	0.317927171
RPS5	0	0.651170099	0.627	0.927	0	0	0.676375405
MYL6	0	0.651019728	0.609	0.924	0	0	0.659090909
CD99	0	0.641591999	0.314	0.644	0	0	0.48757764
WDR83OS	0	0.64087979	0.236	0.738	0	0	0.319783198
RBBP7	0	0.632162814	0.092	0.435	0	0	0.211494253
CD59	0	0.630567996	0.155	0.555	0	0	0.279279279
SRI	0	0.62901288	0.302	0.714	0	0	0.422969188
AK2	0	0.626974638	0.099	0.406	0	0	0.243842365
ATRAID	0	0.625564095	0.154	0.612	0	0	0.251633987
NDUFA13	0	0.624613174	0.336	0.755	0	0	0.445033113
MT-CYB	0	0.624513591	0.593	0.918	0	0	0.645969499
PSMC1	0	0.620536477	0.074	0.398	0	0	0.185929648
GLRX	0	0.611842034	0.116	0.388	0	0	0.298969072
SPCS1	0	0.604799819	0.208	0.732	0	0	0.284153005
TMED10	0	0.596658608	0.179	0.621	0	0	0.288244767
MT-ND2	0	0.594832885	0.654	0.932	0	0	0.701716738
SOD1	0	0.594456882	0.277	0.745	0	0	0.371812081
C7orf73	0	0.593846564	0.146	0.561	0	0	0.260249554
CD151	0	0.588892451	0.143	0.491	0	0	0.291242363
BLVRB	0	0.588338834	0.105	0.397	0	0	0.264483627
NAA38	0	0.586853655	0.122	0.483	0	0	0.252587992
TAGLN2	0	0.580952947	0.199	0.537	0	0	0.370577281
SMOX	0	0.575047354	0.075	0.27	0	0	0.277777778
PSMD8	0	0.574456194	0.187	0.669	0	0	0.279521674
PRDX5	0	0.572809689	0.247	0.734	0	0	0.336512262
PSENEN	0	0.570581256	0.125	0.502	0	0	0.249003984
TRMT112	0	0.568269879	0.2	0.704	0	0	0.284090909
RPLP0	0	0.558223951	0.587	0.921	0	0	0.637350706
SPTSSA	0	0.555674482	0.104	0.444	0	0	0.234234234
TMCO1	0	0.551325474	0.118	0.582	0	0	0.202749141
CYSTM1	0	0.548837945	0.074	0.356	0	0	0.207865169
15-Sep	0	0.547338165	0.164	0.659	0	0	0.248861912
LGALS3BP	0	0.547026834	0.145	0.458	0	0	0.316593886
CNBP	0	0.546990223	0.203	0.743	0	0	0.273216689
GSTK1	0	0.539828814	0.094	0.54	0	0	0.174074074
CHMP2A	0	0.539443019	0.179	0.655	0	0	0.273282443
SAP18	0	0.539195912	0.23	0.761	0	0	0.302233903
TMEM59	0	0.538240683	0.23	0.777	0	0	0.296010296
SSBP1	0	0.53746084	0.159	0.64	0	0	0.2484375
CISD1	0	0.536888392	0.07	0.35	0	0	0.2
TMEM14A	0	0.532652508	0.059	0.338	0	0	0.174556213
ZNF90	0	0.527340278	0.164	0.379	0	0	0.432717678
RPS3A	0	0.527328526	0.635	0.911	0	0	0.697036224
ECH1	0	0.526329086	0.104	0.565	0	0	0.184070796
UBE2L6	0	0.524540298	0.108	0.478	0	0	0.225941423
C19orf53	0	0.514772552	0.2	0.682	0	0	0.293255132
SCG5	0	0.509444714	0.075	0.325	0	0	0.230769231
HINT1	0	0.506328646	0.299	0.811	0	0	0.368680641
LAPTM4A	0	0.505480513	0.274	0.767	0	0	0.357235984
SNRPD2	0	0.505155704	0.21	0.742	0	0	0.283018868
PSMB9	0	0.504706485	0.081	0.421	0	0	0.19239905
DYNLL1	0	0.498999493	0.329	0.824	0	0	0.399271845
GGCT	0	0.498399236	0.082	0.397	0	0	0.206549118
COPS8	0	0.490642764	0.099	0.477	0	0	0.20754717
SSR3	0	0.490320257	0.141	0.541	0	0	0.260628466
PSMB3	0	0.488266651	0.197	0.697	0	0	0.282639885
PARK7	0	0.486440261	0.24	0.752	0	0	0.319148936
ATP6V0E1	0	0.485793681	0.232	0.763	0	0	0.30406291
TPI1	0	0.485438347	0.409	0.854	0	0	0.478922717
PSMB2	0	0.479771729	0.137	0.578	0	0	0.237024221
NDUFA4	0	0.478427076	0.454	0.866	0	0	0.524249423
PRDX2	0	0.477720495	0.28	0.687	0	0	0.407569141
NBEAL1	0	0.472961551	0.303	0.672	0	0	0.450892857
POLD2	0	0.467329125	0.097	0.433	0	0	0.224018476
SMIM7	0	0.466996614	0.106	0.511	0	0	0.207436399
YIF1A	0	0.466553103	0.083	0.443	0	0	0.187358916
MT-ATP6	0	0.458431705	0.481	0.87	0	0	0.552873563
TOMM7	0	0.458067091	0.36	0.837	0	0	0.430107527
CALD1	0	0.457170778	0.092	0.429	0	0	0.214452214
RPL9	0	0.456322349	0.506	0.786	0	0	0.643765903
TECR	0	0.452944949	0.121	0.547	0	0	0.221206581
NDUFB2	0	0.452925031	0.283	0.794	0	0	0.356423174
UBC	0	0.452067608	0.574	0.935	0	0	0.613903743
FOS	0	0.451892527	0.541	0.827	0	0	0.654171705
TMBIM6	0	0.449711146	0.349	0.828	0	0	0.421497585
NDUFC2	0	0.447349868	0.186	0.743	0	0	0.250336474
MRPS33	0	0.443536678	0.067	0.422	0	0	0.158767773
C12orf57	0	0.442997082	0.134	0.543	0	0	0.246777164
FKBP3	0	0.44252522	0.09	0.481	0	0	0.187110187
UROD	0	0.442380287	0.069	0.369	0	0	0.18699187
SDHC	0	0.438565021	0.112	0.562	0	0	0.199288256
EMP3	0	0.43753418	0.135	0.473	0	0	0.285412262
PPIB	0	0.435908718	0.207	0.725	0	0	0.285517241
EIF1	0	0.435189849	0.643	0.964	0	0	0.667012448
RPS4X	0	0.434679225	0.699	0.959	0	0	0.728884254
ATP5EP2	0	0.43390222	0.146	0.459	0	0	0.318082789
PSMA3	0	0.433890421	0.095	0.455	0	0	0.208791209
UBL5	0	0.433279539	0.334	0.816	0	0	0.409313725
DNAJC19	0	0.428718147	0.063	0.404	0	0	0.155940594
TXN	0	0.428370029	0.216	0.667	0	0	0.323838081
NDUFA6	0	0.426636807	0.124	0.582	0	0	0.213058419
GSTP1	0	0.42641167	0.307	0.81	0	0	0.379012346
MRPL3	0	0.421583632	0.074	0.417	0	0	0.177458034
SSBP2	0	0.419191124	0.05	0.279	0	0	0.17921147
THYN1	0	0.418816711	0.058	0.413	0	0	0.140435835
DECR1	0	0.418244758	0.081	0.425	0	0	0.190588235
ARL1	0	0.417656417	0.06	0.331	0	0	0.181268882
LAMTOR5	0	0.414578182	0.158	0.693	0	0	0.227994228
SBDS	0	0.414427246	0.161	0.611	0	0	0.263502455
ATOX1	0	0.413900057	0.131	0.608	0	0	0.215460526
ARL2	0	0.410390002	0.06	0.453	0	0	0.132450331
ILK	0	0.408190904	0.052	0.378	0	0	0.137566138
NDUFS8	0	0.408040771	0.139	0.606	0	0	0.229372937
NDUFS4	0	0.407357883	0.086	0.51	0	0	0.168627451
BTF3	0	0.40734406	0.339	0.887	0	0	0.382187148
RPL18A	0	0.405161335	0.631	0.911	0	0	0.692645445
EMC3	0	0.404656072	0.062	0.468	0	0	0.132478632
FKBP2	0	0.404630805	0.137	0.603	0	0	0.227197347
OSTC	0	0.404089957	0.106	0.522	0	0	0.203065134
WBP5	0	0.400820284	0.13	0.509	0	0	0.25540275
COA3	0	0.400374718	0.069	0.487	0	0	0.141683778
ARF4	0	0.400314575	0.141	0.627	0	0	0.224880383
MRPS12	0	0.398700414	0.069	0.405	0	0	0.17037037
FAM162A	0	0.398040897	0.083	0.414	0	0	0.200483092
C14orf166	0	0.394803779	0.121	0.586	0	0	0.206484642
ERH	0	0.394262916	0.19	0.707	0	0	0.26874116
NDUFC1	0	0.393974405	0.119	0.557	0	0	0.213644524
TMEM50A	0	0.393844417	0.115	0.595	0	0	0.193277311
GABARAP	0	0.39365756	0.135	0.472	0	0	0.286016949
TMED4	0	0.39126119	0.078	0.45	0	0	0.173333333
TCEAL4	0	0.390004013	0.105	0.57	0	0	0.184210526
PSME1	0	0.38990073	0.121	0.593	0	0	0.204047218
IFI16	0	0.389231466	0.098	0.384	0	0	0.255208333
TSPAN7	0	0.389125724	0.06	0.317	0	0	0.189274448
PSMA1	0	0.388982788	0.128	0.613	0	0	0.208809135
LSM3	0	0.386589403	0.088	0.572	0	0	0.153846154
MGST3	0	0.386200538	0.171	0.693	0	0	0.246753247
MRPL20	0	0.383830373	0.114	0.584	0	0	0.195205479
QTRT1	0	0.383807087	0.047	0.35	0	0	0.134285714
UQCRQ	0	0.383235808	0.273	0.79	0	0	0.34556962
MYL12B	0	0.38035772	0.199	0.721	0	0	0.276005548
MDH2	0	0.379883675	0.141	0.655	0	0	0.215267176
BLVRA	0	0.379280158	0.064	0.351	0	0	0.182336182
C4orf3	0	0.378103148	0.163	0.656	0	0	0.24847561
GLIPR1	0	0.377494172	0.085	0.339	0	0	0.250737463
MED10	0	0.376244349	0.093	0.493	0	0	0.188640974
DNAJB9	0	0.376107826	0.08	0.393	0	0	0.203562341
NDUFB7	0	0.375676424	0.197	0.714	0	0	0.275910364
COA4	0	0.375315368	0.049	0.403	0	0	0.121588089
PSME2	0	0.372441452	0.134	0.563	0	0	0.238010657
AP1S1	0	0.371771685	0.084	0.475	0	0	0.176842105
COPS6	0	0.36411816	0.115	0.603	0	0	0.190713101
ATP5F1	0	0.363730871	0.135	0.645	0	0	0.209302326
MRPL55	0	0.361998811	0.087	0.515	0	0	0.168932039
RPS27L	0	0.360229526	0.187	0.648	0	0	0.288580247
TXNDC17	0	0.359897829	0.108	0.531	0	0	0.203389831
TIMM17A	0	0.356650325	0.061	0.393	0	0	0.155216285
SPCS2	0	0.356616017	0.191	0.73	0	0	0.261643836
BUD31	0	0.356251738	0.14	0.631	0	0	0.221870048
PRDX3	0	0.355864598	0.093	0.475	0	0	0.195789474
PSMB1	0	0.353270442	0.17	0.719	0	0	0.236439499
HMOX2	0	0.351976531	0.049	0.305	0	0	0.160655738
GABARAPL2	0	0.35029437	0.188	0.733	0	0	0.256480218
HLA-A	0	0.350222119	0.546	0.886	0	0	0.616252822
ZNF302	0	0.349966452	0.081	0.324	0	0	0.25
ARMCX6	0	0.349773876	0.025	0.258	0	0	0.096899225
ZCRB1	0	0.348777089	0.082	0.501	0	0	0.163672655
SNHG8	0	0.348350325	0.09	0.478	0	0	0.188284519
TM2D2	0	0.348064353	0.048	0.352	0	0	0.136363636
ATP5G1	0	0.347292843	0.128	0.618	0	0	0.207119741
TUBA1C	0	0.34555082	0.09	0.394	0	0	0.228426396
AHCYL1	0	0.345178445	0.065	0.349	0	0	0.186246418
HSD17B10	0	0.345019311	0.091	0.504	0	0	0.180555556
PLP2	0	0.343665104	0.078	0.372	0	0	0.209677419
FKBP1A	0	0.342346787	0.212	0.695	0	0	0.305035971
RPSA	0	0.34124719	0.424	0.885	0	0	0.479096045
MT-ND4	0	0.340497145	0.621	0.939	0	0	0.661341853
RABAC1	0	0.338791698	0.145	0.666	0	0	0.217717718
CNIH4	0	0.338669696	0.055	0.395	0	0	0.139240506
DGUOK	0	0.33444444	0.087	0.523	0	0	0.166347992
NDUFV2	0	0.334101264	0.111	0.597	0	0	0.185929648
DNAJC15	0	0.333397479	0.065	0.41	0	0	0.158536585
PRDX1	0	0.332099491	0.27	0.801	0	0	0.337078652
RPL36A	0	0.33166659	0.311	0.655	0	0	0.47480916
OST4	0	0.331627863	0.237	0.777	0	0	0.305019305
FUNDC1	0	0.328884808	0.034	0.257	0	0	0.13229572
MRPL15	0	0.327098322	0.056	0.357	0	0	0.156862745
GPX4	0	0.327088918	0.284	0.828	0	0	0.342995169
MRPS18C	0	0.325102437	0.055	0.408	0	0	0.134803922
PGK1	0	0.324396807	0.247	0.754	0	0	0.327586207
LMAN2	0	0.324072999	0.111	0.583	0	0	0.190394511
PKIG	0	0.32317807	0.06	0.325	0	0	0.184615385
MRPS14	0	0.32296054	0.054	0.347	0	0	0.155619597
GTF2A2	0	0.322647299	0.08	0.509	0	0	0.157170923
BSG	0	0.322184783	0.237	0.733	0	0	0.323328786
SNX17	0	0.321555898	0.052	0.462	0	0	0.112554113
RPS27A	0	0.319363236	0.645	0.966	0	0	0.667701863
SCOC	0	0.318751786	0.06	0.428	0	0	0.140186916
GNG5	0	0.318242367	0.174	0.656	0	0	0.265243902
CYB5R1	0	0.316895911	0.034	0.272	0	0	0.125
RPA3	0	0.316550188	0.047	0.366	0	0	0.128415301
PIN4	0	0.316443079	0.07	0.43	0	0	0.162790698
IMPDH2	0	0.315963951	0.081	0.426	0	0	0.190140845
RNH1	0	0.315836158	0.088	0.55	0	0	0.16
SH3BGRL3	0	0.313751798	0.294	0.782	0	0	0.375959079
PSMB5	0	0.312273264	0.117	0.594	0	0	0.196969697
RBM8A	0	0.311778542	0.114	0.615	0	0	0.185365854
COX6C	0	0.311576052	0.301	0.812	0	0	0.370689655
RPS26	0	0.311414272	0.411	0.715	0	0	0.574825175
REEP5	0	0.310598096	0.111	0.594	0	0	0.186868687
ACTR10	0	0.310366347	0.055	0.375	0	0	0.146666667
ARPC1A	0	0.309822843	0.105	0.56	0	0	0.1875
TRIP6	0	0.308706471	0.054	0.274	0	0	0.197080292
NDUFA12	0	0.308237685	0.094	0.563	0	0	0.1669627
RAN	0	0.307159103	0.212	0.749	0	0	0.283044059
TRAPPC3	0	0.307027548	0.068	0.45	0	0	0.151111111
SSR4	0	0.306584368	0.212	0.76	0	0	0.278947368
MRPS11	0	0.305113076	0.041	0.366	0	0	0.112021858
VPS25	0	0.304993907	0.039	0.346	0	0	0.112716763
MRPS23	0	0.303970745	0.048	0.379	0	0	0.126649077
CYB5A	0	0.302968965	0.054	0.356	0	0	0.151685393
RHOC	0	0.301578563	0.124	0.545	0	0	0.227522936
BAD	0	0.298963258	0.069	0.434	0	0	0.158986175
EIF3K	0	0.298875874	0.18	0.757	0	0	0.237780713
MESDC2	0	0.298342332	0.069	0.423	0	0	0.163120567
DLD	0	0.297841602	0.055	0.355	0	0	0.154929577
CYCS	0	0.297029284	0.192	0.726	0	0	0.26446281
ENO1	0	0.296632113	0.355	0.795	0	0	0.446540881
FBL	0	0.295000424	0.059	0.39	0	0	0.151282051
NACA	0	0.294071746	0.399	0.913	0	0	0.437020811
TBCA	0	0.293876569	0.174	0.706	0	0	0.246458924
MT-ND1	0	0.293516203	0.517	0.91	0	0	0.568131868
PSMC2	0	0.29346556	0.085	0.466	0	0	0.182403433
ACP1	0	0.291694208	0.087	0.508	0	0	0.171259843
TMED1	0	0.291442915	0.043	0.313	0	0	0.137380192
DDX24	0	0.290655316	0.049	0.489	0	0	0.100204499
ATP5O	0	0.290452982	0.172	0.743	0	0	0.231493943
PDZD11	0	0.290348757	0.052	0.372	0	0	0.139784946
ATP6V1D	0	0.288560889	0.047	0.389	0	0	0.120822622
BRIX1	0	0.287128714	0.032	0.27	0	0	0.118518519
PRR13	0	0.287078058	0.093	0.555	0	0	0.167567568
EIF3I	0	0.287038338	0.131	0.607	0	0	0.215815486
MRPL51	0	0.286836683	0.137	0.638	0	0	0.214733542
ZFAND6	0	0.28667852	0.073	0.46	0	0	0.158695652
TMEM208	0	0.285127388	0.07	0.485	0	0	0.144329897
RPL22	0	0.284335458	0.307	0.827	0	0	0.371221282
MRPL36	0	0.28266076	0.057	0.396	0	0	0.143939394
NDUFS5	0	0.281197571	0.254	0.797	0	0	0.318695107
CCT4	0	0.280746889	0.084	0.562	0	0	0.149466192
C12orf10	0	0.27954095	0.035	0.332	0	0	0.105421687
CSTB	0	0.278951493	0.163	0.704	0	0	0.231534091
DDOST	0	0.278483583	0.077	0.477	0	0	0.161425577
MDH1	0	0.278266308	0.096	0.553	0	0	0.173598553
POLR2J	0	0.278064428	0.135	0.644	0	0	0.209627329
SCP2	0	0.276914254	0.118	0.587	0	0	0.201022147
MPC2	0	0.276530924	0.102	0.59	0	0	0.172881356
TAX1BP3	0	0.276192987	0.058	0.392	0	0	0.147959184
USE1	0	0.275742282	0.049	0.341	0	0	0.143695015
ATP5H	0	0.275726634	0.142	0.651	0	0	0.21812596
MED28	0	0.274522235	0.055	0.35	0	0	0.157142857
POLR2I	0	0.273233776	0.117	0.559	0	0	0.209302326
IFT43	0	0.272769324	0.03	0.277	0	0	0.108303249
CIB1	0	0.272611818	0.084	0.509	0	0	0.16502947
LINC00116	0	0.27185637	0.058	0.382	0	0	0.151832461
NTPCR	0	0.27174457	0.033	0.29	0	0	0.113793103
PBDC1	0	0.270437719	0.032	0.273	0	0	0.117216117
ZNHIT1	0	0.269923104	0.14	0.652	0	0	0.214723926
EIF1B	0	0.268489152	0.101	0.59	0	0	0.171186441
SEC61B	0	0.268122272	0.181	0.74	0	0	0.244594595
ATP5J2	0	0.268078945	0.25	0.794	0	0	0.314861461
MRPL27	0	0.268072369	0.057	0.425	0	0	0.134117647
MT1F	0	0.267516007	0.072	0.328	0	0	0.219512195
CCDC53	0	0.266175149	0.043	0.341	0	0	0.126099707
OAZ2	0	0.264632279	0.065	0.513	0	0	0.126705653
FAU	0	0.263894607	0.506	0.943	0	0	0.536585366
ZDHHC4	0	0.263475514	0.049	0.373	0	0	0.131367292
MRPS21	0	0.263242986	0.115	0.628	0	0	0.183121019
CHID1	0	0.262528432	0.073	0.451	0	0	0.161862528
DSTN	0	0.262054898	0.174	0.623	0	0	0.27929374
NEDD8	0	0.260793539	0.181	0.743	0	0	0.243606999
ENSA	0	0.260442996	0.072	0.508	0	0	0.141732283
TRAPPC4	0	0.25994864	0.059	0.456	0	0	0.129385965
NUCB2	0	0.258974451	0.047	0.369	0	0	0.127371274
LMAN1	0	0.257834	0.038	0.356	0	0	0.106741573
NPM1	0	0.257434112	0.312	0.856	0	0	0.364485981
SWI5	0	0.257190287	0.034	0.271	0	0	0.125461255
C19orf70	0	0.256421286	0.112	0.589	0	0	0.190152801
DNAJC8	0	0.255863987	0.081	0.557	0	0	0.145421903
FAM96B	0	0.255839194	0.13	0.66	0	0	0.196969697
TMEM126A	0	0.254686906	0.033	0.341	0	0	0.096774194
RPL34	0	0.254673878	0.641	0.948	0	0	0.676160338
PLA2G16	0	0.254527666	0.069	0.416	0	0	0.165865385
TEX264	0	0.253998105	0.059	0.41	0	0	0.143902439
ATP5J	0	0.25369819	0.168	0.746	0	0	0.225201072
ARL4A	0	0.253650575	0.058	0.398	0	0	0.145728643
TMEM106C	0	0.253549266	0.034	0.287	0	0	0.118466899
ATPIF1	0	0.251549116	0.104	0.625	0	0	0.1664
ISCA2	0	0.250835554	0.039	0.3	0	0	0.13
PHPT1	0	0.250796515	0.139	0.654	0	0	0.212538226
SRP19	0	0.250793049	0.05	0.417	0	0	0.119904077
PSMB8	0	0.250294677	0.056	0.431	0	0	0.129930394
VKORC1	0	0.250029055	0.083	0.513	0	0	0.161793372
BRMS1	0	0.249936591	0.02	0.332	0	0	0.060240964
EMG1	0	0.249899835	0.031	0.254	0	0	0.122047244
UBE2E1	0	0.249567323	0.067	0.467	0	0	0.143468951
WDR61	0	0.248252149	0.054	0.361	0	0	0.149584488
TRAPPC1	0	0.247060237	0.124	0.621	0	0	0.199677939
COX6B1	0	0.247041988	0.273	0.834	0	0	0.327338129
SEC11A	0	0.246600107	0.11	0.598	0	0	0.183946488
PDCL3	0	0.246329879	0.043	0.303	0	0	0.141914191
LDHB	0	0.245318053	0.219	0.763	0	0	0.287024902
TMED9	0	0.24511553	0.163	0.693	0	0	0.235209235
MRPL24	0	0.243993073	0.051	0.383	0	0	0.133159269
MORN2	0	0.243807758	0.037	0.285	0	0	0.129824561
JAGN1	0	0.243442868	0.047	0.336	0	0	0.139880952
BCAP31	0	0.243391518	0.105	0.63	0	0	0.166666667
BANF1	0	0.242955624	0.147	0.658	0	0	0.223404255
COX14	0	0.242768311	0.069	0.477	0	0	0.144654088
SNRNP40	0	0.24232044	0.051	0.342	0	0	0.149122807
HIGD2A	0	0.242050491	0.109	0.625	0	0	0.1744
RAB11A	0	0.241873723	0.07	0.475	0	0	0.147368421
TAF7	0	0.24152695	0.12	0.55	0	0	0.218181818
MINOS1	0	0.241104159	0.137	0.644	0	0	0.212732919
POLR2L	0	0.24104293	0.178	0.686	0	0	0.259475219
MRPL32	0	0.240880719	0.059	0.394	0	0	0.149746193
WDR45	0	0.239937021	0.033	0.268	0	0	0.123134328
COX6A1	0	0.239686313	0.26	0.831	0	0	0.312876053
COMMD6	0	0.239132261	0.197	0.766	0	0	0.257180157
IFI27L2	0	0.23821426	0.085	0.48	0	0	0.177083333
ALDH9A1	0	0.237825207	0.046	0.349	0	0	0.131805158
UCHL3	0	0.237106792	0.034	0.266	0	0	0.127819549
TCEB1	0	0.236049167	0.117	0.629	0	0	0.186009539
ISOC2	0	0.235413968	0.05	0.366	0	0	0.136612022
RNASEH2C	0	0.235191641	0.054	0.393	0	0	0.13740458
PNKD	0	0.235189937	0.063	0.471	0	0	0.133757962
SRSF7	0	0.235123923	0.108	0.593	0	0	0.182124789
RPL28	0	0.235030994	0.598	0.943	0	0	0.634146341
TXNDC15	0	0.234928257	0.041	0.309	0	0	0.132686084
NSMCE1	0	0.234622501	0.06	0.417	0	0	0.143884892
TMEM230	0	0.234168776	0.137	0.623	0	0	0.219903692
LRPAP1	0	0.233286943	0.09	0.563	0	0	0.159857904
WBSCR22	0	0.232621757	0.077	0.501	0	0	0.153692615
CHCHD2	0	0.232407085	0.352	0.864	0	0	0.407407407
ATP5A1	0	0.231059939	0.151	0.665	0	0	0.227067669
COX4I1	0	0.23094296	0.34	0.897	0	0	0.379041249
METTL5	0	0.230412228	0.041	0.376	0	0	0.109042553
HDDC2	0	0.228951552	0.059	0.415	0	0	0.142168675
PLIN3	0	0.22816366	0.061	0.374	0	0	0.163101604
RPS25	0	0.227434383	0.514	0.938	0	0	0.547974414
MRPS6	0	0.226451653	0.062	0.407	0	0	0.152334152
ALDOA	0	0.2259323	0.379	0.834	0	0	0.454436451
MANBAL	0	0.225728469	0.048	0.352	0	0	0.136363636
OCIAD1	0	0.224512296	0.112	0.633	0	0	0.176935229
PEBP1	0	0.22449277	0.273	0.786	0	0	0.347328244
RPS8	0	0.220608314	0.539	0.951	0	0	0.566771819
SRP14	0	0.219444909	0.257	0.859	0	0	0.299185099
SON	0	0.219438578	0.138	0.71	0	0	0.194366197
CALU	0	0.216840697	0.071	0.425	0	0	0.167058824
NDUFA1	0	0.216462125	0.16	0.723	0	0	0.221300138
TIPRL	0	0.216253388	0.034	0.28	0	0	0.121428571
TMEM9	0	0.216168215	0.057	0.382	0	0	0.14921466
MRPL47	0	0.214518128	0.061	0.408	0	0	0.149509804
BABAM1	0	0.214205687	0.049	0.417	0	0	0.117505995
THOC7	0	0.213466717	0.044	0.401	0	0	0.109725686
RSL1D1	0	0.21313076	0.065	0.508	0	0	0.127952756
NDUFAF2	0	0.212838161	0.032	0.289	0	0	0.110726644
PMVK	0	0.212819031	0.055	0.451	0	0	0.12195122
LSM10	0	0.21279404	0.044	0.423	0	0	0.104018913
ERP29	0	0.21264388	0.097	0.617	0	0	0.157212318
RPL13A	0	0.212195891	0.699	0.971	0	0	0.719876416
AP3S1	0	0.212192594	0.058	0.446	0	0	0.130044843
SUCLG1	0	0.212080615	0.042	0.445	0	0	0.094382022
RBP1	0	0.212004071	0.114	0.459	0	0	0.248366013
WRB	0	0.21187138	0.06	0.432	0	0	0.138888889
EAPP	0	0.21123931	0.054	0.369	0	0	0.146341463
LYRM5	0	0.210058091	0.044	0.36	0	0	0.122222222
MED4	0	0.209314716	0.054	0.426	0	0	0.126760563
ACYP2	0	0.208914136	0.041	0.328	0	0	0.125
RNF181	0	0.208619486	0.088	0.569	0	0	0.154657293
NDUFA10	0	0.208175845	0.047	0.449	0	0	0.10467706
ANXA5	0	0.207604513	0.225	0.734	0	0	0.30653951
CHURC1	0	0.207420075	0.056	0.422	0	0	0.132701422
CNIH1	0	0.207376489	0.048	0.392	0	0	0.12244898
COPZ1	0	0.207181431	0.071	0.495	0	0	0.143434343
UXT	0	0.207126253	0.084	0.553	0	0	0.151898734
MRPS25	0	0.206945857	0.037	0.286	0	0	0.129370629
RPL6	0	0.206427412	0.471	0.927	0	0	0.508090615
CAMLG	0	0.206427228	0.063	0.499	0	0	0.126252505
HSBP1	0	0.205767844	0.154	0.708	0	0	0.217514124
CFL2	0	0.20570935	0.055	0.34	0	0	0.161764706
CCDC124	0	0.205305168	0.068	0.481	0	0	0.141372141
AZI2	0	0.203751853	0.029	0.314	0	0	0.092356688
PRCC	0	0.202393069	0.028	0.32	0	0	0.0875
GGPS1	0	0.202000432	0.029	0.336	0	0	0.086309524
DAD1	0	0.201715188	0.176	0.721	0	0	0.244105409
NABP2	0	0.201298405	0.032	0.296	0	0	0.108108108
NDUFA8	0	0.200682897	0.061	0.498	0	0	0.12248996
ERGIC3	0	0.200348867	0.112	0.581	0	0	0.192771084
KRTCAP2	0	0.198837394	0.12	0.57	0	0	0.210526316
MRPL17	0	0.198668103	0.039	0.294	0	0	0.132653061
PPIA	0	0.198209388	0.327	0.865	0	0	0.378034682
CCND3	0	0.197174142	0.033	0.274	0	0	0.120437956
HMGB1	0	0.197062848	0.317	0.843	0	0	0.37603796
SNRPD1	0	0.195832241	0.089	0.567	0	0	0.15696649
TMEM14B	0	0.194920482	0.084	0.534	0	0	0.157303371
XRCC6	0	0.194621041	0.089	0.567	0	0	0.15696649
RPL26L1	0	0.194093248	0.057	0.44	0	0	0.129545455
GTF2H5	0	0.193471918	0.051	0.42	0	0	0.121428571
NDUFB4	0	0.193386317	0.138	0.679	0	0	0.203240059
YAF2	0	0.193006518	0.047	0.357	0	0	0.131652661
ANAPC13	0	0.192454971	0.044	0.365	0	0	0.120547945
IP6K2	0	0.191678627	0.067	0.437	0	0	0.153318078
NIFK	0	0.191648724	0.049	0.363	0	0	0.134986226
PGAM1	0	0.191391554	0.085	0.523	0	0	0.162523901
PFN2	0	0.191324848	0.102	0.443	0	0	0.230248307
LSM6	0	0.190273369	0.039	0.35	0	0	0.111428571
NAA20	0	0.190253417	0.078	0.503	0	0	0.155069583
C11orf31	0	0.190112512	0.144	0.667	0	0	0.215892054
EIF5B	0	0.189649183	0.082	0.53	0	0	0.154716981
MLF2	0	0.188255387	0.112	0.61	0	0	0.183606557
RPL26	0	0.188254017	0.557	0.951	0	0	0.585699264
CNPY2	0	0.188082983	0.09	0.573	0	0	0.157068063
MRPS35	0	0.188006831	0.038	0.345	0	0	0.110144928
RPS7	0	0.187735171	0.436	0.925	0	0	0.471351351
RPL14	0	0.186881817	0.436	0.925	0	0	0.471351351
SNRPC	0	0.185501924	0.06	0.522	0	0	0.114942529
IFT57	0	0.185298153	0.038	0.266	0	0	0.142857143
CDC26	0	0.185143489	0.032	0.283	0	0	0.113074205
EIF3M	0	0.184561672	0.068	0.537	0	0	0.126629423
ITGB1BP1	0	0.184370728	0.055	0.404	0	0	0.136138614
MRPL22	0	0.183352628	0.049	0.375	0	0	0.130666667
ANAPC16	0	0.183168995	0.081	0.536	0	0	0.151119403
NDUFA5	0	0.181615308	0.105	0.578	0	0	0.1816609
NME1	0	0.181367305	0.111	0.567	0	0	0.195767196
TMEM256	0	0.180794688	0.054	0.444	0	0	0.121621622
MRPL52	0	0.180663864	0.081	0.513	0	0	0.157894737
CLIC4	0	0.17946325	0.069	0.352	0	0	0.196022727
OFD1	0	0.179023812	0.029	0.285	0	0	0.101754386
AIMP2	0	0.178667685	0.028	0.256	0	0	0.109375
C14orf1	0	0.178553488	0.037	0.313	0	0	0.118210863
POP4	0	0.178242031	0.035	0.281	0	0	0.12455516
FAM127B	0	0.177767611	0.04	0.309	0	0	0.129449838
PEPD	0	0.177703879	0.058	0.437	0	0	0.132723112
SREK1IP1	0	0.177286276	0.041	0.352	0	0	0.116477273
FIBP	0	0.177053318	0.067	0.49	0	0	0.136734694
POLR2E	0	0.175797358	0.068	0.545	0	0	0.124770642
CALR	0	0.175517651	0.213	0.695	0	0	0.30647482
COX7C	0	0.175406371	0.309	0.868	0	0	0.355990783
FAM213A	0	0.175206397	0.056	0.392	0	0	0.142857143
RPS13	0	0.174796018	0.499	0.945	0	0	0.528042328
BLOC1S1	0	0.174579748	0.121	0.65	0	0	0.186153846
PMPCB	0	0.174418086	0.048	0.354	0	0	0.13559322
KXD1	0	0.174115519	0.063	0.458	0	0	0.137554585
TMEM258	0	0.173658123	0.178	0.731	0	0	0.243502052
C6orf48	0	0.173377284	0.113	0.648	0	0	0.174382716
ACAT1	0	0.1729753	0.05	0.37	0	0	0.135135135
SLC25A3	0	0.172007204	0.183	0.737	0	0	0.248303935
VMP1	0	0.171892067	0.082	0.485	0	0	0.169072165
MRPS15	0	0.171531147	0.044	0.403	0	0	0.109181141
RAB9A	0	0.171076878	0.037	0.323	0	0	0.114551084
CCS	0	0.170940917	0.029	0.274	0	0	0.105839416
ANAPC11	0	0.170814915	0.172	0.724	0	0	0.237569061
SPAG16	0	0.170794425	0.033	0.313	0	0	0.10543131
FDX1L	0	0.170679323	0.035	0.276	0	0	0.126811594
GTF3C6	0	0.170483841	0.072	0.524	0	0	0.13740458
NUDT22	0	0.169337038	0.028	0.288	0	0	0.097222222
LINC00667	0	0.16852994	0.026	0.261	0	0	0.099616858
C11orf73	0	0.168160212	0.052	0.434	0	0	0.119815668
RNF7	0	0.167940948	0.094	0.544	0	0	0.172794118
MCTS1	0	0.167454354	0.036	0.353	0	0	0.101983003
PSMD4	0	0.166625617	0.068	0.561	0	0	0.121212121
RPL8	0	0.166190196	0.563	0.947	0	0	0.594508976
GNL3	0	0.165770019	0.051	0.36	0	0	0.141666667
AP2M1	0	0.165732706	0.157	0.71	0	0	0.221126761
NHP2	0	0.165593088	0.095	0.584	0	0	0.162671233
PSMB4	0	0.165395636	0.051	0.431	0	0	0.118329466
NFU1	0	0.164654848	0.027	0.314	0	0	0.085987261
LAMTOR1	0	0.164580495	0.103	0.657	0	0	0.156773212
UBE2V2	0	0.162979206	0.054	0.503	0	0	0.107355865
COX5B	0	0.162977149	0.247	0.834	0	0	0.29616307
VPS28	0	0.162832568	0.092	0.64	0	0	0.14375
OSER1	0	0.162022133	0.035	0.318	0	0	0.110062893
GYG1	0	0.161584692	0.029	0.272	0	0	0.106617647
MRPL21	0	0.161432041	0.042	0.392	0	0	0.107142857
TTC1	0	0.161282926	0.043	0.39	0	0	0.11025641
PDAP1	0	0.159305136	0.071	0.541	0	0	0.131238447
TCEB2	0	0.159249342	0.246	0.812	0	0	0.302955665
CALM2	0	0.158929793	0.435	0.913	0	0	0.47645126
SSB	0	0.158667305	0.085	0.594	0	0	0.143097643
TMED5	0	0.157925883	0.037	0.332	0	0	0.111445783
HLA-B	0	0.156968124	0.495	0.859	0	0	0.576251455
RPN1	0	0.156520356	0.065	0.433	0	0	0.150115473
TXNDC12	0	0.156254103	0.058	0.444	0	0	0.130630631
MAGED2	0	0.156223669	0.08	0.504	0	0	0.158730159
CAT	0	0.155702779	0.044	0.313	0	0	0.14057508
ATP6V1G1	0	0.154939637	0.158	0.753	0	0	0.209827357
TMA7	0	0.154303193	0.262	0.84	0	0	0.311904762
EBNA1BP2	0	0.153595359	0.04	0.37	0	0	0.108108108
COX20	0	0.153316719	0.059	0.473	0	0	0.124735729
CHCHD3	0	0.153314125	0.04	0.384	0	0	0.104166667
RPL10A	0	0.152990314	0.419	0.917	0	0	0.456924755
PSMG2	0	0.152497981	0.052	0.427	0	0	0.121779859
SNRPA1	0	0.152446969	0.028	0.314	0	0	0.089171975
HDHD2	0	0.152427777	0.031	0.275	0	0	0.112727273
SLC25A4	0	0.152416895	0.061	0.433	0	0	0.140877598
MAX	0	0.151884089	0.035	0.307	0	0	0.114006515
PIGF	0	0.150503989	0.031	0.304	0	0	0.101973684
CAMTA1	0	0.150208695	0.049	0.468	0	0	0.104700855
PSMB7	0	0.149961251	0.122	0.639	0	0	0.190923318
TIMMDC1	0	0.149666288	0.055	0.403	0	0	0.136476427
ARID5B	0	0.149450186	0.047	0.368	0	0	0.127717391
CHCHD5	0	0.149370518	0.052	0.392	0	0	0.132653061
TXNL1	0	0.149096829	0.066	0.483	0	0	0.136645963
SAT2	0	0.148647734	0.091	0.59	0	0	0.154237288
PSMD14	0	0.148418681	0.073	0.471	0	0	0.154989384
TMEM14C	0	0.148106351	0.099	0.598	0	0	0.165551839
PSMD6	0	0.147724787	0.042	0.358	0	0	0.117318436
EIF2S1	0	0.147351789	0.038	0.337	0	0	0.112759644
DPM1	0	0.145688106	0.048	0.392	0	0	0.12244898
RPL36AL	0	0.144616085	0.206	0.783	0	0	0.263090677
ROMO1	0	0.144596912	0.123	0.603	0	0	0.2039801
CCDC90B	0	0.144208465	0.049	0.418	0	0	0.11722488
LAMTOR3	0	0.144142494	0.029	0.278	0	0	0.104316547
COPS4	0	0.144107267	0.034	0.334	0	0	0.101796407
HSPA8	0	0.144038705	0.34	0.844	0	0	0.402843602
STX8	0	0.143631712	0.044	0.376	0	0	0.117021277
MRTO4	0	0.142692782	0.025	0.265	0	0	0.094339623
SPAG7	0	0.142418645	0.065	0.489	0	0	0.132924335
ZNF667-AS1	0	0.141888167	0.063	0.399	0	0	0.157894737
EEF1E1	0	0.141597312	0.035	0.331	0	0	0.105740181
ADH5	0	0.141196282	0.051	0.405	0	0	0.125925926
WDR33	0	0.141164724	0.027	0.315	0	0	0.085714286
POLR2K	0	0.140726476	0.061	0.499	0	0	0.122244489
AMZ2	0	0.140495063	0.049	0.393	0	0	0.124681934
APOPT1	0	0.139975611	0.048	0.398	0	0	0.120603015
CRYL1	0	0.139671975	0.037	0.321	0	0	0.115264798
ZFP36L1	0	0.139185193	0.153	0.575	0	0	0.266086957
RHBDD2	0	0.139153017	0.069	0.471	0	0	0.146496815
DPM3	0	0.13912759	0.038	0.376	0	0	0.10106383
COX7A2L	0	0.137623171	0.103	0.617	0	0	0.166936791
COPE	0	0.137548948	0.179	0.767	0	0	0.233376793
TMX1	0	0.136869881	0.054	0.416	0	0	0.129807692
ARF1	0	0.136866107	0.131	0.695	0	0	0.188489209
PSMB6	0	0.135709531	0.134	0.689	0	0	0.194484761
NDUFS7	0	0.135356021	0.099	0.615	0	0	0.16097561
RPL24	0	0.135030506	0.378	0.907	0	0	0.416758545
SYF2	0	0.133497107	0.074	0.524	0	0	0.141221374
SDHB	0	0.133293168	0.048	0.438	0	0	0.109589041
VDAC1	0	0.132698076	0.12	0.635	0	0	0.188976378
ESD	0	0.130845824	0.063	0.501	0	0	0.125748503
POLR2G	0	0.130345696	0.089	0.568	0	0	0.156690141
DERL2	0	0.130126616	0.043	0.374	0	0	0.114973262
CHMP3	0	0.128212381	0.038	0.396	0	0	0.095959596
MRPL34	0	0.128090422	0.054	0.404	0	0	0.133663366
ALDH7A1	0	0.127928787	0.027	0.294	0	0	0.091836735
PFDN5	0	0.127791722	0.282	0.878	0	0	0.32118451
ARL3	0	0.127529825	0.036	0.365	0	0	0.098630137
FAM229B	0	0.127501563	0.029	0.313	0	0	0.092651757
DHRS4L2	0	0.127420537	0.032	0.279	0	0	0.114695341
PPCS	0	0.12727851	0.039	0.339	0	0	0.115044248
PNPLA8	0	0.12674709	0.043	0.362	0	0	0.11878453
SMIM14	0	0.12674667	0.044	0.348	0	0	0.126436782
SMS	0	0.126637931	0.101	0.576	0	0	0.175347222
MOCS2	0	0.126478202	0.028	0.282	0	0	0.09929078
SEC13	0	0.126297573	0.046	0.383	0	0	0.120104439
C14orf2	0	0.12609459	0.125	0.656	0	0	0.19054878
RPL11	0	0.12553805	0.623	0.963	0	0	0.646936656
UFC1	0	0.124289221	0.074	0.571	0	0	0.129597198
COMMD1	0	0.124218564	0.041	0.368	0	0	0.111413043
MEA1	0	0.124069014	0.049	0.45	0	0	0.108888889
NDUFS6	0	0.123524054	0.112	0.629	0	0	0.178060413
PGM1	0	0.123376665	0.026	0.272	0	0	0.095588235
ATP5B	0	0.12146308	0.191	0.764	0	0	0.25
PSMD7	0	0.121174442	0.067	0.501	0	0	0.133732535
SMIM12	0	0.120939018	0.022	0.319	0	0	0.068965517
PHB	0	0.120152836	0.095	0.556	0	0	0.170863309
APRT	0	0.119879386	0.088	0.541	0	0	0.162661738
LINC00493	0	0.118953725	0.072	0.544	0	0	0.132352941
PLD3	0	0.118376845	0.094	0.537	0	0	0.175046555
MAGED1	0	0.117360182	0.041	0.358	0	0	0.11452514
SDHAF2	0	0.116883148	0.019	0.29	0	0	0.065517241
PEX2	0	0.116826236	0.026	0.29	0	0	0.089655172
RPLP2	0	0.116661285	0.611	0.958	0	0	0.637787056
DHX29	0	0.116321202	0.022	0.322	0	0	0.068322981
PFDN2	0	0.115892602	0.093	0.61	0	0	0.152459016
TAF12	0	0.115736652	0.028	0.33	0	0	0.084848485
SNRPG	0	0.115473996	0.117	0.642	0	0	0.182242991
HNRNPDL	0	0.115455878	0.187	0.785	0	0	0.238216561
NDUFS3	0	0.115442734	0.073	0.498	0	0	0.146586345
MEAF6	0	0.115393136	0.058	0.483	0	0	0.120082816
AIG1	0	0.115303814	0.041	0.348	0	0	0.117816092
RPS15	0	0.115055926	0.659	0.966	0	0	0.682194617
SELT	0	0.115040211	0.115	0.66	0	0	0.174242424
ZNF593	0	0.114890668	0.038	0.323	0	0	0.117647059
NECAP2	0	0.114395434	0.029	0.306	0	0	0.094771242
PDHB	0	0.114084802	0.035	0.372	0	0	0.094086022
EIF6	0	0.113205114	0.077	0.531	0	0	0.145009416
JPX	0	0.112742881	0.025	0.272	0	0	0.091911765
PSMC3	0	0.112400972	0.08	0.534	0	0	0.149812734
MORF4L1	0	0.112012769	0.146	0.741	0	0	0.197031039
TMEM179B	0	0.111418751	0.053	0.433	0	0	0.122401848
IAH1	0	0.11095579	0.048	0.434	0	0	0.110599078
PSMD9	0	0.110813062	0.042	0.296	0	0	0.141891892
PCMT1	0	0.110234154	0.065	0.55	0	0	0.118181818
RALBP1	0	0.110166956	0.025	0.328	0	0	0.076219512
MRPL19	0	0.109356893	0.033	0.311	0	0	0.106109325
UBA52	0	0.108783275	0.458	0.926	0	0	0.494600432
CLNS1A	0	0.108608908	0.067	0.501	0	0	0.133732535
SEC11C	0	0.108351322	0.063	0.511	0	0	0.123287671
RPA2	0	0.10822312	0.042	0.338	0	0	0.124260355
TANK	0	0.107598151	0.034	0.347	0	0	0.097982709
TMX2	0	0.107491513	0.051	0.415	0	0	0.122891566
DCAF13	0	0.106862029	0.035	0.331	0	0	0.105740181
DYNLT1	0	0.106684519	0.097	0.632	0	0	0.153481013
VDAC3	0	0.106550014	0.061	0.473	0	0	0.128964059
WDR1	0	0.106233911	0.057	0.429	0	0	0.132867133
TPT1	0	0.105651374	0.568	0.947	0	0	0.599788807
PSMD13	0	0.105324484	0.045	0.423	0	0	0.106382979
MOB4	0	0.105253145	0.039	0.385	0	0	0.101298701
CPSF3L	0	0.104717622	0.023	0.289	0	0	0.079584775
PON2	0	0.103898777	0.107	0.46	0	0	0.232608696
NDUFB11	0	0.103128496	0.137	0.732	0	0	0.18715847
RRP7A	0	0.102919969	0.026	0.307	0	0	0.084690554
LAMTOR2	0	0.102451754	0.075	0.593	0	0	0.126475548
NDUFB6	0	0.102322267	0.056	0.505	0	0	0.110891089
GHITM	0	0.102296504	0.079	0.535	0	0	0.147663551
OTUB1	0	0.10222565	0.038	0.395	0	0	0.096202532
NDUFAF3	0	0.102183451	0.061	0.53	0	0	0.11509434
LSM1	0	0.101285445	0.051	0.47	0	0	0.108510638
SNRPE	0	0.101125556	0.1	0.583	0	0	0.171526587
MRPL28	0	0.100834851	0.049	0.417	0	0	0.117505995
HNRNPA2B1	0	0.100550793	0.268	0.827	0	0	0.324062878
HSPA5	0	0.100276054	0.194	0.658	0	0	0.294832827
STOML2	0	0.099217377	0.048	0.434	0	0	0.110599078
ATP5G2	0	0.09916004	0.253	0.862	0	0	0.29350348
RUVBL1	0	0.098691866	0.029	0.282	0	0	0.102836879
NUDCD2	0	0.098172129	0.049	0.416	0	0	0.117788462
ZNF706	0	0.098164786	0.086	0.58	0	0	0.148275862
SF3A3	0	0.097817582	0.028	0.301	0	0	0.093023256
ACO2	0	0.097471441	0.045	0.384	0	0	0.1171875
LSM5	0	0.097420373	0.072	0.52	0	0	0.138461538
TOMM20	0	0.0968558	0.063	0.532	0	0	0.118421053
PSMC4	0	0.096656541	0.069	0.498	0	0	0.138554217
EIF1AX	0	0.096596591	0.085	0.567	0	0	0.149911817
RPS9	0	0.095612452	0.498	0.949	0	0	0.524762908
PEF1	0	0.095329367	0.039	0.337	0	0	0.115727003
SLC3A2	0	0.095028352	0.124	0.597	0	0	0.207705193
RPS10	0	0.09444191	0.271	0.694	0	0	0.390489914
TWF2	0	0.094399757	0.028	0.351	0	0	0.07977208
RAB1A	0	0.094230928	0.098	0.623	0	0	0.157303371
CCT8	0	0.093504341	0.066	0.539	0	0	0.12244898
CHMP2B	0	0.093478213	0.03	0.324	0	0	0.092592593
MRPL2	0	0.093297951	0.024	0.296	0	0	0.081081081
NUDT5	0	0.093285569	0.026	0.326	0	0	0.079754601
SDHD	0	0.092470395	0.052	0.412	0	0	0.126213592
UBE2I	0	0.091292021	0.075	0.584	0	0	0.128424658
DYNLT3	0	0.091027911	0.037	0.311	0	0	0.118971061
CTSA	0	0.090958037	0.049	0.415	0	0	0.118072289
MRPL40	0	0.090463247	0.034	0.388	0	0	0.087628866
HIGD1A	0	0.088957061	0.052	0.444	0	0	0.117117117
ENY2	0	0.088954202	0.088	0.611	0	0	0.144026187
VPS29	0	0.088733869	0.072	0.559	0	0	0.128801431
BOLA3	0	0.088614297	0.041	0.357	0	0	0.114845938
C1orf123	0	0.088103115	0.043	0.357	0	0	0.120448179
UNC50	0	0.087652991	0.039	0.374	0	0	0.104278075
HMGN2	0	0.08736746	0.209	0.635	0	0	0.329133858
MRPL16	0	0.087324773	0.031	0.309	0	0	0.100323625
TUBG1	0	0.086965151	0.019	0.254	0	0	0.07480315
ZNHIT3	0	0.086824793	0.037	0.397	0	0	0.093198992
COA6	0	0.085624182	0.025	0.298	0	0	0.083892617
VBP1	0	0.085476084	0.064	0.488	0	0	0.131147541
MYEOV2	0	0.085213366	0.139	0.671	0	0	0.207153502
SLC25A5	0	0.085166227	0.154	0.72	0	0	0.213888889
CNOT2	0	0.084715157	0.037	0.308	0	0	0.12012987
RPL19	0	0.084198634	0.584	0.957	0	0	0.610240334
MPV17	0	0.084070204	0.035	0.362	0	0	0.096685083
G6PC3	0	0.083752103	0.042	0.365	0	0	0.115068493
MTCH2	0	0.083241412	0.048	0.446	0	0	0.107623318
FAM133B	0	0.083182037	0.06	0.479	0	0	0.12526096
WBP4	0	0.08280106	0.028	0.325	0	0	0.086153846
NOP56	0	0.082493994	0.048	0.426	0	0	0.112676056
C1orf122	0	0.082417493	0.077	0.497	0	0	0.154929577
LSM2	0	0.082074883	0.043	0.459	0	0	0.093681917
MRPS28	0	0.081516567	0.039	0.388	0	0	0.100515464
CTNNBL1	0	0.081190957	0.029	0.316	0	0	0.091772152
C14orf119	0	0.08110017	0.034	0.33	0	0	0.103030303
NUDC	0	0.080522189	0.091	0.585	0	0	0.155555556
LRRC59	0	0.080075197	0.028	0.379	0	0	0.073878628
RPL35A	0	0.079999898	0.493	0.938	0	0	0.525586354
ATP6V1E1	0	0.079953945	0.049	0.446	0	0	0.109865471
POLR2H	0	0.07965159	0.034	0.344	0	0	0.098837209
URM1	0	0.078066878	0.032	0.375	0	0	0.085333333
SND1	0	0.078006893	0.027	0.273	0	0	0.098901099
SNRPD3	0	0.07766101	0.036	0.433	0	0	0.083140878
MRFAP1	0	0.077519251	0.128	0.669	0	0	0.191330344
LCMT1	0	0.077442851	0.022	0.281	0	0	0.078291815
TMEM222	0	0.077394265	0.028	0.299	0	0	0.093645485
ETFA	0	0.07736855	0.033	0.389	0	0	0.084832905
SELK	0	0.077353327	0.135	0.706	0	0	0.19121813
BCAP29	0	0.076976849	0.034	0.335	0	0	0.101492537
SNRPB2	0	0.076746544	0.081	0.568	0	0	0.142605634
COQ10B	0	0.076688975	0.032	0.277	0	0	0.115523466
RPL10	0	0.07637234	0.74	0.984	0	0	0.75203252
LYRM4	0	0.076217488	0.019	0.279	0	0	0.068100358
METAP2	0	0.076092656	0.059	0.48	0	0	0.122916667
PPA1	0	0.075820925	0.072	0.525	0	0	0.137142857
CFLAR	0	0.074818506	0.038	0.333	0	0	0.114114114
SMIM15	0	0.073964844	0.033	0.349	0	0	0.094555874
LAMTOR4	0	0.073576574	0.152	0.759	0	0	0.200263505
SEC62	0	0.073569128	0.123	0.695	0	0	0.176978417
KIAA1191	0	0.072950354	0.024	0.281	0	0	0.085409253
SERF2	0	0.072904919	0.373	0.898	0	0	0.415367483
MRPS10	0	0.072899846	0.028	0.31	0	0	0.090322581
ATP6V1F	0	0.072605599	0.183	0.797	0	0	0.229611041
UBXN4	0	0.072540566	0.051	0.553	0	0	0.092224231
PPP1R7	0	0.072517257	0.032	0.367	0	0	0.08719346
ALG5	0	0.072229279	0.041	0.385	0	0	0.106493506
BLOC1S2	0	0.071877061	0.034	0.38	0	0	0.089473684
PIGT	0	0.071769392	0.049	0.41	0	0	0.119512195
ARL6IP5	0	0.071162705	0.104	0.648	0	0	0.160493827
CD2BP2	0	0.07094855	0.035	0.338	0	0	0.103550296
RPS15A	0	0.070399433	0.545	0.944	0	0	0.577330508
NDUFB5	0	0.070312543	0.078	0.571	0	0	0.136602452
LSM7	0	0.069777436	0.087	0.631	0	0	0.137876387
TM2D1	0	0.069710641	0.037	0.4	0	0	0.0925
MRPL43	0	0.069657301	0.028	0.364	0	0	0.076923077
UGP2	0	0.069647264	0.064	0.471	0	0	0.135881104
SNAPIN	0	0.069583743	0.038	0.392	0	0	0.096938776
TMEM126B	0	0.068820964	0.031	0.33	0	0	0.093939394
MAGOH	0	0.067736238	0.042	0.429	0	0	0.097902098
PPP1CA	0	0.067609669	0.078	0.581	0	0	0.134251291
DNAJB6	0	0.067216323	0.12	0.701	0	0	0.171184023
RWDD1	0	0.067130773	0.068	0.533	0	0	0.127579737
CPNE3	0	0.066968691	0.026	0.347	0	0	0.074927954
TMEM261	0	0.066137714	0.035	0.375	0	0	0.093333333
LRRC41	0	0.065818451	0.027	0.255	0	0	0.105882353
RPL27A	0	0.065112203	0.558	0.953	0	0	0.585519412
DDX39A	0	0.065010993	0.047	0.4	0	0	0.1175
PSMA7	0	0.064584667	0.212	0.79	0	0	0.26835443
TIMM9	0	0.063941724	0.03	0.3	0	0	0.1
RAP1B	0	0.063636321	0.066	0.447	0	0	0.147651007
BRK1	0	0.063617878	0.172	0.772	0	0	0.222797927
PDRG1	0	0.063275607	0.024	0.282	0	0	0.085106383
TSG101	0	0.061977758	0.048	0.426	0	0	0.112676056
LLPH	0	0.061847873	0.032	0.289	0	0	0.110726644
COX11	0	0.061697878	0.037	0.336	0	0	0.110119048
SRPRB	0	0.06141202	0.021	0.28	0	0	0.075
MTIF3	0	0.061252352	0.034	0.362	0	0	0.093922652
RPN2	0	0.061241676	0.105	0.627	0	0	0.167464115
POLD4	0	0.06094419	0.075	0.432	0	0	0.173611111
COPS3	0	0.060897835	0.038	0.383	0	0	0.09921671
SIVA1	0	0.060772479	0.062	0.505	0	0	0.122772277
DNAJA2	0	0.060257481	0.028	0.343	0	0	0.081632653
ZRANB2	0	0.060154377	0.021	0.347	0	0	0.060518732
SUMO1	0	0.059953005	0.1	0.657	0	0	0.152207002
RBM3	0	0.059028128	0.119	0.671	0	0	0.177347243
NDUFA11	0	0.058602368	0.161	0.736	0	0	0.21875
IFT20	0	0.058541489	0.03	0.363	0	0	0.082644628
CEBPZ	0	0.058017737	0.028	0.29	0	0	0.096551724
SMIM4	0	0.057266054	0.029	0.294	0	0	0.098639456
NDUFS2	0	0.057047604	0.078	0.551	0	0	0.141560799
TMEM11	0	0.056924326	0.032	0.336	0	0	0.095238095
TM2D3	0	0.056891828	0.032	0.341	0	0	0.093841642
MRPL13	0	0.056692883	0.034	0.374	0	0	0.090909091
BZW1	0	0.055415598	0.088	0.548	0	0	0.160583942
RPS23	0	0.055411392	0.504	0.946	0	0	0.532769556
RAB5A	0	0.055399588	0.053	0.461	0	0	0.114967462
SMIM19	0	0.055012595	0.032	0.345	0	0	0.092753623
ARF3	0	0.054799396	0.038	0.394	0	0	0.096446701
FKBP8	0	0.054724177	0.128	0.654	0	0	0.195718654
NDUFA9	0	0.054692528	0.047	0.393	0	0	0.119592875
ASNSD1	0	0.054162194	0.031	0.289	0	0	0.107266436
ANP32A	0	0.05363908	0.049	0.436	0	0	0.112385321
AASDHPPT	0	0.053353992	0.024	0.3	0	0	0.08
PDIA6	0	0.053324435	0.138	0.652	0	0	0.211656442
NDUFV3	0	0.053304296	0.037	0.431	0	0	0.085846868
PDIA4	0	0.053213292	0.078	0.482	0	0	0.161825726
B3GAT3	0	0.053030926	0.042	0.394	0	0	0.106598985
RAB8A	0	0.052485295	0.037	0.37	0	0	0.1
CCDC115	0	0.052198287	0.031	0.342	0	0	0.090643275
RPL3	0	0.051813563	0.519	0.929	0	0	0.558665231
COX17	0	0.051650513	0.082	0.527	0	0	0.155597723
MRPL54	0	0.051618217	0.054	0.456	0	0	0.118421053
ECHDC1	0	0.051281997	0.033	0.342	0	0	0.096491228
SMIM20	0	0.051279537	0.032	0.357	0	0	0.089635854
MFF	0	0.051275303	0.065	0.506	0	0	0.128458498
DEGS1	0	0.051117602	0.05	0.473	0	0	0.105708245
NOSIP	0	0.051082743	0.043	0.449	0	0	0.095768374
PSMC6	0	0.051063559	0.042	0.4	0	0	0.105
CTSL	0	0.050898348	0.123	0.54	0	0	0.227777778
CIRBP	0	0.050844695	0.248	0.849	0	0	0.292108363
VAMP3	0	0.050689715	0.041	0.369	0	0	0.111111111
RPS16	0	0.05046121	0.485	0.934	0	0	0.519271949
PMF1	0	0.049608842	0.038	0.335	0	0	0.113432836
HSPE1	0	0.049412443	0.182	0.718	0	0	0.253481894
COPB2	0	0.048525057	0.038	0.317	0	0	0.119873817
CFDP1	0	0.047803439	0.046	0.43	0	0	0.106976744
SAP30BP	0	0.047491807	0.042	0.38	0	0	0.110526316
APEX1	0	0.047397198	0.077	0.537	0	0	0.143389199
POLR2C	0	0.047331888	0.033	0.362	0	0	0.091160221
RPS18	0	0.046058266	0.675	0.972	0	0	0.694444444
UQCRC1	0	0.045063899	0.07	0.501	0	0	0.139720559
ZSWIM7	0	0.044746101	0.035	0.362	0	0	0.096685083
ARPC5	0	0.044719104	0.125	0.673	0	0	0.185735513
TMEM128	0	0.044716992	0.025	0.305	0	0	0.081967213
NDUFB3	0	0.044712448	0.087	0.56	0	0	0.155357143
CFL1	0	0.044360695	0.497	0.936	0	0	0.530982906
TCEAL3	0	0.04330273	0.031	0.357	0	0	0.086834734
HARS	0	0.04327593	0.018	0.294	0	0	0.06122449
SDF2	0	0.043003258	0.034	0.374	0	0	0.090909091
PET100	0	0.042824553	0.082	0.535	0	0	0.153271028
CMSS1	0	0.042708991	0.025	0.309	0	0	0.080906149
7-Sep	0	0.041616647	0.184	0.697	0	0	0.263988522
SF3B5	0	0.04096821	0.087	0.636	0	0	0.136792453
IMP4	0	0.040806177	0.033	0.373	0	0	0.08847185
PSMG3	0	0.040696479	0.031	0.347	0	0	0.089337176
RFXANK	0	0.04067874	0.037	0.342	0	0	0.108187135
COPS7A	0	0.040334691	0.024	0.295	0	0	0.081355932
PSMC5	0	0.040298819	0.089	0.56	0	0	0.158928571
ASNA1	0	0.039660275	0.068	0.526	0	0	0.129277567
RAB18	0	0.03963927	0.042	0.409	0	0	0.102689487
CHTOP	0	0.039486739	0.037	0.381	0	0	0.097112861
PUF60	0	0.039207608	0.075	0.542	0	0	0.138376384
PHAX	0	0.0380093	0.029	0.323	0	0	0.089783282
AHSA1	0	0.036841454	0.041	0.413	0	0	0.099273608
ELOF1	0	0.036428355	0.052	0.435	0	0	0.11954023
ILF2	0	0.035846485	0.077	0.577	0	0	0.133448873
TAF15	0	0.035706032	0.027	0.296	0	0	0.091216216
PPHLN1	0	0.035680618	0.038	0.376	0	0	0.10106383
MRPL50	0	0.03556735	0.027	0.308	0	0	0.087662338
EIF4E2	0	0.035380499	0.028	0.348	0	0	0.08045977
TRAPPC2L	0	0.035121975	0.042	0.436	0	0	0.096330275
RAB5C	0	0.034872579	0.091	0.658	0	0	0.138297872
ECI2	0	0.034511174	0.037	0.34	0	0	0.108823529
MRPS18A	0	0.034377037	0.019	0.289	0	0	0.065743945
HADHB	0	0.034357795	0.057	0.476	0	0	0.119747899
IK	0	0.033631667	0.031	0.402	0	0	0.077114428
UPF3A	0	0.033424184	0.037	0.362	0	0	0.102209945
GLRX3	0	0.033041106	0.029	0.322	0	0	0.090062112
LAP3	0	0.033028043	0.073	0.499	0	0	0.146292585
RPL15	0	0.032775662	0.588	0.967	0	0	0.608066184
PTRHD1	0	0.03234479	0.031	0.34	0	0	0.091176471
TSSC4	0	0.031844012	0.022	0.332	0	0	0.06626506
GNB2L1	0	0.03166306	0.439	0.93	0	0	0.472043011
PLEKHJ1	0	0.031164103	0.029	0.383	0	0	0.075718016
ITPA	0	0.030081094	0.044	0.414	0	0	0.106280193
PCNP	0	0.029956373	0.075	0.547	0	0	0.137111517
ZBTB8OS	0	0.029855499	0.032	0.317	0	0	0.100946372
SUCLA2	0	0.029198223	0.027	0.301	0	0	0.089700997
CISD2	0	0.028120499	0.042	0.429	0	0	0.097902098
PPA2	0	0.027865466	0.028	0.33	0	0	0.084848485
DERL1	0	0.027591821	0.031	0.333	0	0	0.093093093
PAPOLA	0	0.027512115	0.057	0.5	0	0	0.114
SRP9	0	0.026926849	0.145	0.675	0	0	0.214814815
AHCY	0	0.026464865	0.025	0.313	0	0	0.079872204
R3HCC1	0	0.026449052	0.021	0.299	0	0	0.070234114
ILF3-AS1	0	0.025383998	0.031	0.326	0	0	0.095092025
NSL1	0	0.025182849	0.027	0.362	0	0	0.074585635
CYB5B	0	0.024836171	0.036	0.354	0	0	0.101694915
SERPINB6	0	0.024681192	0.05	0.493	0	0	0.101419878
IDH3G	0	0.024466376	0.039	0.415	0	0	0.093975904
TIMM8B	0	0.024429039	0.078	0.553	0	0	0.141048825
RPL35	0	0.023462434	0.468	0.942	0	0	0.496815287
TCEAL8	0	0.022863146	0.048	0.452	0	0	0.10619469
PRKAR1A	0	0.022571264	0.052	0.483	0	0	0.107660455
DAP3	0	0.022455176	0.036	0.368	0	0	0.097826087
UBE2A	0	0.022349931	0.045	0.436	0	0	0.103211009
AIMP1	0	0.022280484	0.039	0.388	0	0	0.100515464
TSTA3	0	0.02212752	0.025	0.289	0	0	0.08650519
RFC1	0	0.021925836	0.019	0.298	0	0	0.063758389
CCT5	0	0.02166851	0.058	0.487	0	0	0.119096509
UQCR10	0	0.021446997	0.133	0.74	0	0	0.17972973
ARFIP2	0	0.021189341	0.017	0.267	0	0	0.063670412
MRPL33	0	0.021158058	0.063	0.523	0	0	0.120458891
AK1	0	0.021134794	0.03	0.351	0	0	0.085470085
C4orf27	0	0.021106696	0.031	0.332	0	0	0.093373494
TIMM10	0	0.020892281	0.035	0.373	0	0	0.09383378
TPRKB	0	0.020738892	0.032	0.381	0	0	0.083989501
FUNDC2	0	0.020304708	0.042	0.418	0	0	0.100478469
LEPROT	0	0.019937958	0.038	0.409	0	0	0.092909535
KARS	0	0.019340946	0.032	0.389	0	0	0.082262211
PDHA1	0	0.018756979	0.028	0.319	0	0	0.087774295
DYNLRB1	0	0.018698027	0.115	0.669	0	0	0.171898356
GPI	0	0.018252163	0.044	0.377	0	0	0.116710875
CMC2	0	0.018166993	0.019	0.326	0	0	0.058282209
UTP11L	0	0.018121056	0.027	0.305	0	0	0.08852459
ZC3H15	0	0.018070516	0.049	0.51	0	0	0.096078431
HSD17B11	0	0.017676312	0.039	0.38	0	0	0.102631579
FGFR1OP2	0	0.01764667	0.029	0.334	0	0	0.086826347
COX7B	0	0.01761559	0.11	0.648	0	0	0.169753086
BCAS2	0	0.017568161	0.049	0.467	0	0	0.104925054
DPYSL3	0	0.017420108	0.038	0.339	0	0	0.112094395
MMADHC	0	0.016861522	0.045	0.445	0	0	0.101123596
EIF4H	0	0.016648352	0.065	0.547	0	0	0.118829982
CBX5	0	0.016416649	0.026	0.364	0	0	0.071428571
DDX18	0	0.015918164	0.056	0.511	0	0	0.109589041
CWC15	0	0.015800208	0.059	0.493	0	0	0.119675456
DDA1	0	0.015714725	0.03	0.344	0	0	0.087209302
CARHSP1	0	0.015529907	0.051	0.441	0	0	0.115646259
PRKRA	0	0.015334935	0.04	0.378	0	0	0.105820106
SLC25A6	0	0.015263339	0.223	0.848	0	0	0.262971698
WDR13	0	0.015116877	0.027	0.306	0	0	0.088235294
SH3BGRL	0	0.015082513	0.109	0.65	0	0	0.167692308
TADA3	0	0.014089161	0.044	0.403	0	0	0.109181141
ECSIT	0	0.013998379	0.025	0.284	0	0	0.088028169
C11orf58	0	0.013702017	0.123	0.686	0	0	0.179300292
MCFD2	0	0.01349514	0.023	0.311	0	0	0.073954984
DCTPP1	0	0.013210193	0.034	0.345	0	0	0.098550725
CMC1	0	0.012386491	0.024	0.297	0	0	0.080808081
SH3GLB1	0	0.012346796	0.052	0.449	0	0	0.115812918
SCCPDH	0	0.011823409	0.044	0.388	0	0	0.113402062
RPL30	0	0.011346369	0.443	0.934	0	0	0.474304069
LAMP2	0	0.011130944	0.078	0.486	0	0	0.160493827
PDCD10	0	0.011032392	0.024	0.301	0	0	0.079734219
APOA1BP	0	0.009818884	0.037	0.395	0	0	0.093670886
NDUFB1	0	0.009297923	0.105	0.599	0	0	0.175292154
UBAC2	0	0.009259925	0.018	0.288	0	0	0.0625
SNRPF	0	0.009174542	0.083	0.551	0	0	0.150635209
RPS14	0	0.008513522	0.628	0.966	0	0	0.65010352
PQBP1	0	0.008369377	0.029	0.357	0	0	0.081232493
STX10	0	0.008267329	0.024	0.375	0	0	0.064
RPL32	0	0.008118069	0.611	0.963	0	0	0.634475597
GOSR1	0	0.00809148	0.015	0.285	0	0	0.052631579
POMP	0	0.007867639	0.149	0.735	0	0	0.202721088
DCTN6	0	0.007862235	0.049	0.457	0	0	0.107221007
SPATS2L	0	0.007617522	0.018	0.35	0	0	0.051428571
PMP22	0	0.006537328	0.082	0.448	0	0	0.183035714
RIC8A	0	0.005944323	0.019	0.304	0	0	0.0625
EMC4	0	0.005694304	0.047	0.496	0	0	0.094758065
DNAJC2	0	0.005246857	0.023	0.319	0	0	0.072100313
DARS	0	0.005230558	0.05	0.42	0	0	0.119047619
SNRNP27	0	0.004980531	0.028	0.368	0	0	0.076086957
SNRNP25	0	0.004723083	0.025	0.369	0	0	0.067750678
ARL16	0	0.00464556	0.032	0.338	0	0	0.094674556
ITGAE	0	0.004260135	0.034	0.38	0	0	0.089473684
MTX2	0	0.002977138	0.028	0.331	0	0	0.084592145
NCBP2	0	0.002188451	0.047	0.449	0	0	0.10467706
MRPL9	0	0.001771939	0.025	0.348	0	0	0.07183908
COX8A	0	0.001607299	0.169	0.765	0	0	0.220915033
ANXA7	0	0.001124329	0.032	0.354	0	0	0.09039548
TIMM17B	0	0.001006776	0.03	0.36	0	0	0.083333333
HSPD1	0	0.000937042	0.098	0.62	0	0	0.158064516
BTF3L4	0	0.000411345	0.06	0.516	0	0	0.11627907
PRPF38A	4.94065645841247e-324	0.023770359	0.021	0.31	1.49771059880315e-319	0	0.067741935
ALG3	1.48219693752374e-323	0.049409024	0.024	0.253	4.49313179640946e-319	0	0.09486166
COMMD5	2.47032822920623e-323	0.047892021	0.024	0.278	7.48855299401577e-319	0	0.086330935
THY1	1.97626258336499e-322	0.351541583	0.05	0.272	5.99084239521262e-318	0	0.183823529
YIPF5	2.27270197086973e-322	0.038979758	0.029	0.277	6.88946875449451e-318	0	0.104693141
ACTL6A	4.05133829589822e-322	0.021660248	0.023	0.277	1.22812269101859e-317	0	0.083032491
S100A10	5.43472210425371e-322	0.590008714	0.309	0.569	1.64748165868347e-317	0	0.543057996
OXA1L	8.64614880222181e-322	0.039293328	0.034	0.315	2.62099354790552e-317	0	0.107936508
GRPEL1	1.7835769814869e-321	0.037567705	0.023	0.29	5.40673526167939e-317	0	0.079310345
RBM7	5.33096831862705e-321	0.16702071	0.037	0.255	1.6160297361086e-316	0	0.145098039
ZFYVE21	3.91349398070851e-320	0.051593937	0.025	0.29	1.18633656531198e-315	0	0.086206897
STAMBP	5.09134648039405e-320	0.037128037	0.024	0.283	1.54339077206665e-315	0	0.084805654
SZRD1	1.54533852706225e-319	0.009270851	0.016	0.288	4.68453921093651e-315	0	0.055555556
TMEM251	2.10921564866087e-319	0.032494321	0.016	0.266	6.39387631735055e-315	0	0.060150376
NCSTN	5.07044750357496e-319	0.009569493	0.021	0.268	1.53705545623371e-314	0	0.078358209
CCNG1	7.29571917244394e-319	0.111541361	0.038	0.28	2.21162430993465e-314	0	0.135714286
MAGOHB	7.55470838399392e-319	0.078930886	0.019	0.259	2.29013429952392e-314	0	0.073359073
GTF2B	4.69108907872868e-318	0.085798985	0.028	0.301	1.42205674332581e-313	0	0.093023256
NRN1	2.04720892791085e-317	0.653307406	0.081	0.267	6.20590914406896e-313	0	0.303370787
SGCB	2.79916103078056e-317	0.007662301	0.039	0.338	8.4853767487082e-313	0	0.115384615
TMEM60	3.66112164213359e-316	0.141516253	0.029	0.265	1.10983241459638e-311	0	0.109433962
NUPL2	5.14476846470162e-316	0.092438364	0.028	0.28	1.55958511238965e-311	0	0.1
MT1M	1.60971901091099e-315	0.91568467	0.114	0.269	4.87970220967558e-311	0	0.423791822
TWISTNB	8.44425504198805e-315	0.144100677	0.028	0.287	2.55979147342826e-310	0	0.097560976
DYNC1LI1	8.87268269821745e-315	0.062873168	0.024	0.275	2.68966503313764e-310	0	0.087272727
PRPSAP2	1.08252772792666e-314	0.050623592	0.023	0.282	3.28157455443689e-310	0	0.081560284
OARD1	2.1500240278416e-314	0.301099974	0.025	0.254	6.51758283799903e-310	0	0.098425197
TMEM199	5.54045429769677e-314	0.135823234	0.024	0.259	0.00E+00	0	0.092664093
IFT52	1.09179575834306e-313	0.010624601	0.021	0.273	0.00E+00	0	0.076923077
SIL1	2.6969861802931e-313	0.070447322	0.032	0.274	0.00E+00	0	0.116788321
NMRAL1	2.81139953805765e-313	0.157173549	0.028	0.251	0.00E+00	0	0.111553785
CDKN2AIPNL	3.06563589837064e-313	0.01739456	0.022	0.263	0.00E+00	0	0.08365019
C8orf4	3.22451126855329e-313	1.439259855	0.261	0.23	0.00E+00	0	1.134782609
PMM1	1.10847263742837e-312	0.142442494	0.022	0.258	3.36E-308	0	0.085271318
JAM2	1.90590552459065e-312	0.080774151	0.032	0.278	5.78E-308	0	0.115107914
HIBCH	2.38287710217098e-311	0.120419228	0.029	0.261	7.22E-307	0	0.111111111
NKAP	2.66966604868763e-311	0.006897231	0.018	0.29	8.09E-307	0	0.062068966
BST2	1.30260156576353e-310	0.127920006	0.142	0.477	3.95E-306	0	0.29769392
ARID5A	2.75493981735553e-310	0.031199857	0.028	0.3	8.35E-306	0	0.093333333
DERA	3.46032019548165e-310	0.090504027	0.028	0.27	1.05E-305	0	0.103703704
COQ9	0.00E+00	0.00357699	0.017	0.26	1.85E-304	0	0.065384615
CAV1	0.00E+00	1.738336264	0.259	0.118	2.04E-304	0	2.194915254
PDLIM2	0.00E+00	0.118873707	0.025	0.254	4.79E-304	0	0.098425197
NQO2	2.74E-308	0.065013775	0.028	0.277	8.30E-304	0	0.101083032
LHFP	2.86E-308	0.244605557	0.052	0.256	8.67E-304	0	0.203125
POLE3	1.22E-307	0.025044307	0.021	0.269	3.71E-303	0	0.078066914
UBE2M	1.26E-307	0.011540767	0.018	0.252	3.81E-303	0	0.071428571
S100A16	5.68E-307	0.890275715	0.193	0.323	1.72E-302	0	0.59752322
NGDN	6.40E-307	0.10038795	0.027	0.279	1.94E-302	0	0.096774194
GOLT1B	1.02E-306	0.181236372	0.028	0.256	3.09E-302	0	0.109375
PLGRKT	1.40E-306	0.02912448	0.022	0.284	4.25E-302	0	0.077464789
ANAPC15	1.43E-306	0.033235773	0.022	0.274	4.33E-302	0	0.080291971
MT1E	4.05E-306	0.893559085	0.273	0.409	1.23E-301	0	0.667481663
EDEM2	4.63E-306	0.092171683	0.031	0.257	1.40E-301	0	0.120622568
SEC22C	6.85E-306	0.012780554	0.019	0.251	2.08E-301	0	0.075697211
TCEAL1	2.41E-303	0.154354575	0.035	0.263	7.30E-299	0	0.133079848
LYPLAL1	6.96E-302	0.101341327	0.027	0.252	2.11E-297	0	0.107142857
RPS19	4.05E-301	0.102346947	0.72	0.973	1.23E-296	0	0.739979445
ORMDL2	1.28E-299	0.17834872	0.032	0.285	3.87E-295	0	0.112280702
PRKRIP1	1.57E-298	0.089918587	0.016	0.257	4.76E-294	0	0.062256809
MT-CO3	5.61E-296	0.435664937	0.68	0.937	1.70E-291	0	0.725720384
SCFD1	7.21E-295	0.039072331	0.026	0.269	2.19E-290	0	0.096654275
SP100	8.29E-295	0.213161932	0.062	0.292	2.51E-290	0	0.212328767
CIAPIN1	1.74E-294	0.005072853	0.02	0.275	5.27E-290	0	0.072727273
EXOSC8	3.22E-294	0.060337334	0.019	0.307	9.77E-290	0	0.061889251
TOX4	4.60E-294	0.07811496	0.021	0.272	1.39E-289	0	0.077205882
UPP1	4.63E-294	0.190906234	0.048	0.287	1.40E-289	0	0.167247387
MITD1	7.39E-294	0.077851554	0.023	0.253	2.24E-289	0	0.090909091
MTX1	1.71E-293	0.021381071	0.019	0.265	5.17E-289	0	0.071698113
GADD45B	9.28E-292	0.742764479	0.244	0.485	2.81E-287	0	0.503092784
SYS1	2.36E-291	0.014191558	0.018	0.261	7.14E-287	0	0.068965517
H1F0	4.71E-290	0.334517545	0.061	0.272	1.43E-285	0	0.224264706
GPM6B	4.98E-290	0.841672468	0.466	0.597	1.51E-285	0	0.780569514
RPS17	6.45E-289	1.34125596	0.435	0.232	1.95E-284	0	1.875
DMAP1	7.87E-289	0.013058618	0.019	0.265	2.39E-284	0	0.071698113
MRPL44	3.21E-288	0.031047687	0.021	0.265	9.72E-284	0	0.079245283
SHMT2	8.12E-288	0.087956232	0.024	0.253	2.46E-283	0	0.09486166
KAT5	3.22E-287	0.07342583	0.015	0.266	9.75E-283	0	0.056390977
MBD4	3.27E-287	0.01093857	0.023	0.276	9.92E-283	0	0.083333333
SPARC	2.18E-285	0.623306261	0.207	0.396	6.60E-281	0	0.522727273
TMEM242	3.04E-285	0.080659833	0.021	0.256	9.23E-281	0	0.08203125
ENO2	9.20E-285	0.037073138	0.034	0.299	2.79E-280	0	0.113712375
CNN3	3.62E-284	0.054502238	0.161	0.472	1.10E-279	0	0.341101695
ZFAND2A	5.72E-284	0.158149826	0.041	0.3	1.73E-279	0	0.136666667
MLF1	7.36E-284	0.042848388	0.02	0.261	2.23E-279	0	0.076628352
CSRP1	2.32E-283	0.306662201	0.039	0.263	7.03E-279	0	0.148288973
SLC25A26	4.45E-283	0.077061148	0.029	0.263	1.35E-278	0	0.11026616
DTNA	1.08E-281	0.375528791	0.065	0.274	3.27E-277	0	0.237226277
UPF3B	2.61E-280	0.018145964	0.021	0.264	7.93E-276	0	0.079545455
SUCLG2	1.57E-277	0.018749191	0.025	0.258	4.75E-273	0	0.096899225
MT-ND6	2.09E-277	0.103947561	0.018	0.256	6.33E-273	0	0.0703125
ARFGAP3	2.64E-277	0.00061559	0.023	0.251	8.00E-273	0	0.091633466
RPL7	7.44E-277	0.666761949	0.684	0.756	2.25E-272	0	0.904761905
MAP1B	8.78E-277	0.073540063	0.204	0.528	2.66E-272	0	0.386363636
CKS1B	1.84E-276	0.087525734	0.034	0.282	5.59E-272	0	0.120567376
SRSF10	3.13E-276	0.168079894	0.032	0.252	9.50E-272	0	0.126984127
TMEM141	4.31E-276	0.018240373	0.019	0.266	1.31E-271	0	0.071428571
WDR74	9.63E-276	0.052414861	0.027	0.259	2.92E-271	0	0.104247104
FTSJ2	1.15E-275	0.007842792	0.019	0.256	3.49E-271	0	0.07421875
GAPDH	1.37E-274	0.527917054	0.84	0.969	4.14E-270	0	0.866873065
TRAPPC6A	2.65E-273	0.085281793	0.024	0.271	8.02E-269	0	0.088560886
TCEAL7	3.57E-273	0.101557804	0.047	0.305	1.08E-268	0	0.154098361
ID3	3.08E-269	1.101414634	0.184	0.281	9.34E-265	0	0.65480427
RPLP1	1.34E-268	0.259144722	0.797	0.978	4.06E-264	0	0.814928425
STOM	3.23E-266	0.153478288	0.036	0.264	9.78E-262	0	0.136363636
GAP43	1.61E-264	1.054084152	0.439	0.451	4.89E-260	0	0.973392461
TMBIM1	2.77E-262	0.067648484	0.031	0.255	8.38E-258	0	0.121568627
ANXA1	3.26E-256	0.768442573	0.302	0.418	9.89E-252	0	0.722488038
TPD52	4.76E-256	0.008262164	0.028	0.253	1.44E-251	0	0.110671937
S100A11	2.13E-255	0.400857989	0.406	0.671	6.46E-251	0	0.605067064
PGM2L1	2.77E-255	0.037870993	0.04	0.267	8.41E-251	0	0.149812734
FIBIN	2.04E-249	0.142882897	0.042	0.256	6.18E-245	0	0.1640625
GFAP	8.48E-244	0.871263922	0.257	0.345	2.57E-239	0	0.744927536
TMEM161B-AS1	1.19E-242	0.126277104	0.029	0.293	3.60E-238	0	0.098976109
NUPR1	5.66E-240	0.233879653	0.102	0.345	1.72E-235	0	0.295652174
PCDH9	1.87E-238	0.060594964	0.049	0.276	5.66E-234	0	0.177536232
ZFP36	3.03E-234	0.201998557	0.309	0.564	9.18E-230	0	0.54787234
RGS2	1.58E-226	0.351572	0.2	0.439	4.78E-222	0	0.455580866
SPARCL1	2.47E-208	0.654947041	0.23	0.354	7.50E-204	0	0.649717514
PMP2	7.96E-206	0.241065536	0.147	0.363	2.41E-201	0	0.404958678
MT3	1.26E-204	0.395696714	0.324	0.487	3.81E-200	0	0.665297741
MT-CO1	2.83E-203	0.214818377	0.76	0.963	8.58E-199	0	0.789200415
C3	2.66E-197	0.116781329	0.133	0.377	8.07E-193	0	0.352785146
SEPP1	9.64E-191	0.631199053	0.236	0.315	2.92E-186	0	0.749206349
TMSB10	3.15E-189	0.399489227	0.849	0.964	9.54E-185	0	0.880705394
PTN	6.21E-179	0.525262238	0.499	0.595	1.88E-174	0	0.838655462
PLIN2	5.89E-166	0.227701314	0.138	0.344	1.79E-161	0	0.401162791
IGFBP5	6.30E-160	0.621601785	0.138	0.277	1.91E-155	0	0.498194946
UQCR11	6.23E-148	1.304127964	0.286	0.105	1.89E-143	0	2.723809524
RPS27	4.55E-141	0.014689292	0.61	0.81	1.38E-136	0	0.75308642
ACTB	4.95E-123	0.310352233	0.943	0.989	1.50E-118	0	0.953488372
RPL41	2.03E-113	0.176218973	0.833	0.854	6.14E-109	0	0.975409836
RPL21	3.34E-96	0.229899013	0.641	0.767	1.01E-91	0	0.835723598
EEF1A1	1.47E-81	0.220645027	0.757	0.831	4.46E-77	0	0.910950662
HOPX	0	2.310999303	0.984	0.201	0	1	4.895522388
FABP7	0	2.193443186	0.981	0.29	0	1	3.382758621
VIM	0	1.731180082	0.999	0.575	0	1	1.737391304
IGFBP3	0	1.634390366	0.933	0.115	0	1	8.113043478
TNFRSF12A	0	1.51915517	0.958	0.201	0	1	4.766169154
NES	0	1.518303499	0.982	0.192	0	1	5.114583333
ID4	0	1.516882864	0.901	0.139	0	1	6.482014388
PHLDA1	0	1.471745815	0.985	0.302	0	1	3.261589404
POSTN	0	1.444789676	0.799	0.059	0	1	13.54237288
SOX9	0	1.388986642	0.967	0.186	0	1	5.198924731
IGFBP2	0	1.351410408	0.987	0.277	0	1	3.563176895
GPC1	0	1.341250362	0.977	0.156	0	1	6.262820513
IGFBP7	0	1.324831145	0.895	0.197	0	1	4.543147208
GAP43	0	1.292636608	0.984	0.389	0	1	2.529562982
COL6A2	0	1.289092503	0.914	0.084	0	1	10.88095238
SEC61G	0	1.277968229	0.996	0.763	0	1	1.305373526
TPM2	0	1.208648427	0.915	0.085	0	1	10.76470588
PMP2	0	1.190795812	0.926	0.274	0	1	3.379562044
FJX1	0	1.10033408	0.846	0.119	0	1	7.109243697
PMEPA1	0	1.074993724	0.892	0.121	0	1	7.371900826
COL6A1	0	1.066715929	0.935	0.149	0	1	6.275167785
METRN	0	1.058175322	0.961	0.215	0	1	4.469767442
SCG2	0	1.047804809	0.92	0.17	0	1	5.411764706
CNN3	0	1.047284625	0.987	0.378	0	1	2.611111111
GADD45GIP1	0	1.036809055	0.992	0.463	0	1	2.142548596
SEMA6D	0	1.036177845	0.882	0.081	0	1	10.88888889
PPDPF	0	1.032079496	0.995	0.62	0	1	1.60483871
RP11-395G23.3	0	1.023540563	0.893	0.099	0	1	9.02020202
KCNF1	0	0.999492211	0.819	0.053	0	1	15.45283019
POU3F2	0	0.990805996	0.918	0.129	0	1	7.11627907
EGFR	0	0.979604865	0.967	0.218	0	1	4.435779817
CKB	0	0.966381445	0.986	0.475	0	1	2.075789474
RAB34	0	0.962774197	0.954	0.199	0	1	4.793969849
NEK6	0	0.94965853	0.953	0.198	0	1	4.813131313
S100A16	0	0.943334677	0.978	0.234	0	1	4.179487179
PPP1CB	0	0.942514367	0.985	0.412	0	1	2.390776699
PTN	0	0.941723768	0.989	0.539	0	1	1.834879406
SPRY1	0	0.930953918	0.901	0.149	0	1	6.046979866
NOVA1	0	0.929852424	0.984	0.377	0	1	2.610079576
HMGA1	0	0.914857474	0.892	0.261	0	1	3.417624521
WWTR1	0	0.908812976	0.892	0.09	0	1	9.911111111
DST	0	0.895325074	0.965	0.287	0	1	3.362369338
ITGB1	0	0.888875878	0.981	0.295	0	1	3.325423729
PTPRZ1	0	0.864262746	0.926	0.303	0	1	3.056105611
CITED1	0	0.86423787	0.732	0.082	0	1	8.926829268
PPP1R14B	0	0.861450939	0.955	0.253	0	1	3.774703557
TSC22D1	0	0.854605299	0.986	0.421	0	1	2.342042755
PTPRA	0	0.851410093	0.972	0.264	0	1	3.681818182
PJA2	0	0.846709314	0.958	0.248	0	1	3.862903226
ID1	0	0.845353463	0.534	0.082	0	1	6.512195122
SPOCD1	0	0.841281587	0.845	0.146	0	1	5.787671233
ATP1B2	0	0.834942558	0.861	0.159	0	1	5.41509434
DCBLD2	0	0.833791011	0.794	0.078	0	1	10.17948718
ATP2B1	0	0.829135131	0.911	0.274	0	1	3.324817518
TCEA2	0	0.828452974	0.97	0.275	0	1	3.527272727
PTMS	0	0.823181453	0.996	0.45	0	1	2.213333333
SOX2	0	0.812181333	0.972	0.334	0	1	2.910179641
AP1S2	0	0.811964441	0.967	0.4	0	1	2.4175
SCAND1	0	0.809321464	0.99	0.47	0	1	2.106382979
ECI2	0	0.806340673	0.903	0.241	0	1	3.746887967
MMP24-AS1	0	0.800166856	0.948	0.23	0	1	4.12173913
C17orf89	0	0.797273598	0.983	0.329	0	1	2.987841945
MAP2K2	0	0.794518577	0.961	0.213	0	1	4.511737089
MDK	0	0.789003752	0.982	0.405	0	1	2.424691358
FAM210B	0	0.787050606	0.924	0.184	0	1	5.02173913
EDNRB	0	0.786572513	0.719	0.134	0	1	5.365671642
CHMP4B	0	0.786520629	0.973	0.362	0	1	2.687845304
GNAS	0	0.780805971	0.995	0.545	0	1	1.825688073
CAMK2D	0	0.778339173	0.93	0.162	0	1	5.740740741
HES4	0	0.778127642	0.773	0.133	0	1	5.812030075
DSTN	0	0.777877453	0.993	0.528	0	1	1.880681818
TPM4	0	0.776465929	0.979	0.394	0	1	2.484771574
LYPD1	0	0.772575311	0.841	0.126	0	1	6.674603175
TTYH1	0	0.765439432	0.801	0.205	0	1	3.907317073
MAP1LC3A	0	0.762993358	0.961	0.267	0	1	3.599250936
ATP5E	0	0.761882545	0.998	0.831	0	1	1.200962696
C21orf62	0	0.760335254	0.713	0.1	0	1	7.13
NFIC	0	0.755088763	0.982	0.335	0	1	2.931343284
SMAD1	0	0.753919459	0.862	0.107	0	1	8.056074766
METTL7B	0	0.752737626	0.883	0.14	0	1	6.307142857
COL9A3	0	0.752226097	0.76	0.113	0	1	6.725663717
CHPT1	0	0.750056717	0.885	0.23	0	1	3.847826087
ANXA2	0	0.749379663	0.993	0.454	0	1	2.18722467
LHX2	0	0.744809442	0.771	0.063	0	1	12.23809524
CTDNEP1	0	0.744767632	0.943	0.227	0	1	4.154185022
RALY	0	0.740113842	0.981	0.358	0	1	2.740223464
9-Sep	0	0.739778956	0.94	0.254	0	1	3.700787402
FIBIN	0	0.737626211	0.888	0.16	0	1	5.55
MRPS26	0	0.736056362	0.98	0.327	0	1	2.996941896
FAM181B	0	0.734119557	0.684	0.138	0	1	4.956521739
F3	0	0.733778339	0.748	0.133	0	1	5.62406015
ATP5D	0	0.7333355	0.992	0.51	0	1	1.945098039
CAMK2N1	0	0.730892625	0.875	0.221	0	1	3.959276018
SPRY2	0	0.73009273	0.881	0.14	0	1	6.292857143
ZNF580	0	0.727986971	0.945	0.204	0	1	4.632352941
LHFP	0	0.727419795	0.867	0.163	0	1	5.319018405
RRBP1	0	0.724322166	0.94	0.211	0	1	4.454976303
NPAS3	0	0.72021392	0.797	0.092	0	1	8.663043478
SQSTM1	0	0.719311611	0.969	0.437	0	1	2.217391304
GCSH	0	0.718224544	0.963	0.259	0	1	3.718146718
NLRP1	0	0.717029977	0.924	0.249	0	1	3.710843373
NCOR1	0	0.7170258	0.983	0.362	0	1	2.715469613
CNIH3	0	0.716942167	0.885	0.09	0	1	9.833333333
PCSK1N	0	0.714472244	0.981	0.324	0	1	3.027777778
TMEM158	0	0.71087178	0.768	0.082	0	1	9.365853659
MXRA7	0	0.710390639	0.889	0.09	0	1	9.877777778
C1orf61	0	0.708340422	0.949	0.436	0	1	2.176605505
TOP1	0	0.706356556	0.967	0.299	0	1	3.234113712
BRI3	0	0.699208828	0.97	0.376	0	1	2.579787234
RP3-428L16.2	0	0.698918609	0.492	0.03	0	1	16.4
CCDC109B	0	0.688013326	0.929	0.256	0	1	3.62890625
MSI2	0	0.686950752	0.938	0.235	0	1	3.991489362
PTP4A2	0	0.684330178	0.964	0.356	0	1	2.707865169
RCN2	0	0.682321882	0.981	0.363	0	1	2.702479339
CCDC85B	0	0.681805367	0.941	0.32	0	1	2.940625
NPDC1	0	0.681052867	0.947	0.229	0	1	4.135371179
CHCHD10	0	0.679868687	0.951	0.298	0	1	3.191275168
TSEN34	0	0.678585899	0.959	0.277	0	1	3.462093863
B4GALT5	0	0.678118747	0.843	0.122	0	1	6.909836066
FLNA	0	0.677696261	0.914	0.181	0	1	5.049723757
TRIB2	0	0.676350406	0.898	0.173	0	1	5.190751445
COPRS	0	0.675512085	0.94	0.251	0	1	3.74501992
SNRPB	0	0.67402857	0.989	0.475	0	1	2.082105263
SEPN1	0	0.670924707	0.869	0.137	0	1	6.343065693
C9orf16	0	0.66923819	0.971	0.483	0	1	2.010351967
YWHAB	0	0.668216039	0.995	0.59	0	1	1.686440678
C1QBP	0	0.663193559	0.985	0.447	0	1	2.203579418
RFFL	0	0.663142849	0.82	0.092	0	1	8.913043478
SERPINH1	0	0.662529657	0.894	0.13	0	1	6.876923077
SYT11	0	0.660504774	0.955	0.292	0	1	3.270547945
CDH2	0	0.660489708	0.914	0.196	0	1	4.663265306
EMC6	0	0.660159979	0.977	0.343	0	1	2.848396501
PDLIM7	0	0.659970789	0.868	0.16	0	1	5.425
CCDC106	0	0.657877842	0.893	0.15	0	1	5.953333333
SOCS2	0	0.654492575	0.764	0.088	0	1	8.681818182
LGALS1	0	0.647812552	0.995	0.648	0	1	1.535493827
KTN1	0	0.647178878	0.982	0.431	0	1	2.278422274
SRSF9	0	0.646746714	0.989	0.46	0	1	2.15
KCNQ2	0	0.646305466	0.869	0.137	0	1	6.343065693
KHDRBS3	0	0.644020616	0.85	0.147	0	1	5.782312925
IDS	0	0.642742728	0.923	0.281	0	1	3.284697509
GATM	0	0.640176909	0.883	0.273	0	1	3.234432234
JAG1	0	0.637776794	0.813	0.091	0	1	8.934065934
HEY1	0	0.636157895	0.816	0.178	0	1	4.584269663
RNF19A	0	0.635584318	0.814	0.139	0	1	5.856115108
TSPAN5	0	0.635156346	0.897	0.18	0	1	4.983333333
LMO4	0	0.634959686	0.975	0.377	0	1	2.586206897
PLS3	0	0.634836929	0.862	0.142	0	1	6.070422535
ARSJ	0	0.634167767	0.774	0.061	0	1	12.68852459
FAM84A	0	0.631313351	0.766	0.078	0	1	9.820512821
C4orf48	0	0.629868583	0.985	0.42	0	1	2.345238095
NRP2	0	0.625767685	0.83	0.149	0	1	5.570469799
SDF4	0	0.623993953	0.953	0.315	0	1	3.025396825
CHL1	0	0.620853054	0.73	0.09	0	1	8.111111111
ARGLU1	0	0.618353568	0.972	0.369	0	1	2.634146341
LIMA1	0	0.618197929	0.929	0.232	0	1	4.004310345
C20orf24	0	0.617275491	0.973	0.372	0	1	2.615591398
EFEMP2	0	0.614077376	0.865	0.141	0	1	6.134751773
ERGIC3	0	0.611456377	0.989	0.48	0	1	2.060416667
POLDIP2	0	0.609707867	0.943	0.256	0	1	3.68359375
C19orf24	0	0.608127905	0.943	0.283	0	1	3.332155477
SLC35B2	0	0.606653325	0.925	0.212	0	1	4.363207547
RDX	0	0.606423456	0.976	0.397	0	1	2.458438287
DHCR7	0	0.606112144	0.776	0.112	0	1	6.928571429
CA2	0	0.604011839	0.721	0.167	0	1	4.317365269
CAMK1	0	0.601784344	0.771	0.157	0	1	4.910828025
PRR7	0	0.601227178	0.843	0.113	0	1	7.460176991
TIMM13	0	0.600613803	0.99	0.491	0	1	2.016293279
RBMS1	0	0.599704526	0.876	0.174	0	1	5.034482759
YBX1	0	0.599407118	0.998	0.654	0	1	1.525993884
CXXC5	0	0.597930847	0.944	0.289	0	1	3.266435986
ARL4C	0	0.5975825	0.905	0.283	0	1	3.197879859
PGLS	0	0.596285703	0.976	0.408	0	1	2.392156863
C1orf122	0	0.592412923	0.979	0.393	0	1	2.491094148
CCL2	0	0.590238737	0.668	0.185	0	1	3.610810811
MRPL12	0	0.585336831	0.945	0.288	0	1	3.28125
FLOT1	0	0.585012601	0.959	0.408	0	1	2.350490196
ACTN1	0	0.584892126	0.874	0.185	0	1	4.724324324
NRBF2	0	0.584103264	0.91	0.191	0	1	4.764397906
CSRP2	0	0.581952602	0.93	0.231	0	1	4.025974026
AKAP12	0	0.581197264	0.765	0.122	0	1	6.270491803
OXLD1	0	0.580811612	0.901	0.178	0	1	5.061797753
MT-ND3	0	0.580578037	0.995	0.62	0	1	1.60483871
VGLL4	0	0.580206914	0.923	0.231	0	1	3.995670996
CHST2	0	0.58013725	0.753	0.076	0	1	9.907894737
PPP2CB	0	0.579551646	0.919	0.214	0	1	4.294392523
FKBP1A	0	0.578994044	0.996	0.605	0	1	1.646280992
STMN3	0	0.577790457	0.923	0.217	0	1	4.253456221
TM7SF2	0	0.577224248	0.823	0.153	0	1	5.379084967
SEMA6A	0	0.576289263	0.828	0.128	0	1	6.46875
PRRX1	0	0.574237931	0.785	0.112	0	1	7.008928571
YWHAE	0	0.573015743	0.996	0.643	0	1	1.548989114
SLC39A3	0	0.572879885	0.924	0.252	0	1	3.666666667
KIF5B	0	0.572808156	0.973	0.411	0	1	2.367396594
COL4A1	0	0.572392598	0.692	0.054	0	1	12.81481481
ZNF428	0	0.571786055	0.989	0.438	0	1	2.257990868
MZT2B	0	0.571572824	0.984	0.493	0	1	1.995943205
MRC2	0	0.571107125	0.829	0.106	0	1	7.820754717
PFN1	0	0.569616892	0.999	0.697	0	1	1.433285509
PKIB	0	0.567696262	0.819	0.205	0	1	3.995121951
FYN	0	0.564649514	0.929	0.243	0	1	3.823045267
CD320	0	0.562864486	0.937	0.232	0	1	4.038793103
COL4A2	0	0.559310779	0.752	0.067	0	1	11.2238806
FMNL2	0	0.558552561	0.88	0.189	0	1	4.656084656
RGMA	0	0.558036989	0.768	0.139	0	1	5.525179856
MARCKS	0	0.553666998	0.99	0.492	0	1	2.012195122
NELFCD	0	0.552941222	0.942	0.246	0	1	3.829268293
PHB	0	0.552743358	0.986	0.454	0	1	2.171806167
ATP6V0E2	0	0.552743031	0.951	0.354	0	1	2.686440678
ABHD17A	0	0.552280032	0.868	0.155	0	1	5.6
FZD3	0	0.551939306	0.886	0.193	0	1	4.590673575
ZYX	0	0.551283467	0.89	0.316	0	1	2.816455696
TNFRSF1A	0	0.550834123	0.93	0.286	0	1	3.251748252
C20orf27	0	0.550377246	0.933	0.269	0	1	3.468401487
ACSL3	0	0.550284023	0.883	0.262	0	1	3.370229008
TCEA1	0	0.548335918	0.97	0.396	0	1	2.449494949
STAU1	0	0.547769737	0.949	0.276	0	1	3.438405797
MACF1	0	0.5470871	0.894	0.239	0	1	3.740585774
CSNK1A1	0	0.547022779	0.982	0.457	0	1	2.148796499
LINC00657	0	0.546845896	0.927	0.249	0	1	3.722891566
PMP22	0	0.545396177	0.956	0.348	0	1	2.747126437
SPECC1	0	0.544194873	0.895	0.211	0	1	4.241706161
SSBP4	0	0.544000438	0.893	0.19	0	1	4.7
MRPL23	0	0.542757354	0.955	0.367	0	1	2.602179837
PSMA7	0	0.541023473	0.997	0.699	0	1	1.426323319
PRKCA	0	0.541018544	0.797	0.131	0	1	6.083969466
ITGA7	0	0.540412645	0.771	0.076	0	1	10.14473684
CTXN1	0	0.540116387	0.788	0.087	0	1	9.057471264
RBCK1	0	0.539981817	0.905	0.257	0	1	3.521400778
ROBO1	0	0.539958418	0.805	0.108	0	1	7.453703704
ITGAV	0	0.537900948	0.853	0.202	0	1	4.222772277
TXNDC17	0	0.534339337	0.984	0.43	0	1	2.288372093
DTD1	0	0.534328374	0.95	0.294	0	1	3.231292517
NME3	0	0.533836994	0.946	0.326	0	1	2.901840491
CBLN4	0	0.533538164	0.418	0.038	0	1	11
RPS4Y1	0	0.533258939	0.97	0.253	0	1	3.833992095
MEST	0	0.533103334	0.879	0.295	0	1	2.979661017
TPM1	0	0.532601834	0.839	0.186	0	1	4.510752688
SACS	0	0.531645995	0.763	0.092	0	1	8.293478261
BPTF	0	0.5316094	0.912	0.225	0	1	4.053333333
FZD7	0	0.529811461	0.669	0.046	0	1	14.54347826
ROMO1	0	0.529580812	0.984	0.504	0	1	1.952380952
CRLS1	0	0.529053865	0.894	0.208	0	1	4.298076923
HYAL2	0	0.528780378	0.843	0.147	0	1	5.734693878
METTL23	0	0.527358289	0.912	0.237	0	1	3.848101266
LMO2	0	0.527066695	0.594	0.11	0	1	5.4
SNX3	0	0.526244871	0.995	0.612	0	1	1.625816993
PRELID1	0	0.525988661	0.978	0.458	0	1	2.135371179
IRS2	0	0.523482854	0.888	0.266	0	1	3.338345865
SERINC2	0	0.52289993	0.661	0.072	0	1	9.180555556
OGFOD3	0	0.522817497	0.853	0.143	0	1	5.965034965
MRPL14	0	0.521582405	0.953	0.318	0	1	2.996855346
NDUFS6	0	0.520433175	0.991	0.527	0	1	1.880455408
QKI	0	0.519620187	0.96	0.379	0	1	2.53298153
DPYSL3	0	0.517950982	0.891	0.241	0	1	3.697095436
YBX3	0	0.517256623	0.914	0.319	0	1	2.865203762
SPATS2L	0	0.516943762	0.893	0.25	0	1	3.572
SPRED1	0	0.516821506	0.796	0.132	0	1	6.03030303
TNC	0	0.516533426	0.84	0.135	0	1	6.222222222
ALKBH7	0	0.514320034	0.958	0.38	0	1	2.521052632
TAOK1	0	0.513782748	0.864	0.182	0	1	4.747252747
TUBB2B	0	0.513021432	0.987	0.455	0	1	2.169230769
HOMER3	0	0.511760925	0.828	0.164	0	1	5.048780488
GAMT	0	0.511706328	0.875	0.217	0	1	4.032258065
RHOC	0	0.511052955	0.98	0.447	0	1	2.192393736
EVA1B	0	0.510854483	0.737	0.062	0	1	11.88709677
SUB1	0	0.509917109	0.993	0.65	0	1	1.527692308
TUBB2A	0	0.508168316	0.956	0.377	0	1	2.535809019
EHBP1	0	0.508140231	0.744	0.107	0	1	6.953271028
SNX5	0	0.507689679	0.946	0.308	0	1	3.071428571
EIF2S2	0	0.506152243	0.989	0.492	0	1	2.010162602
TP53I13	0	0.505981966	0.868	0.169	0	1	5.136094675
ALKBH5	0	0.504729673	0.895	0.244	0	1	3.668032787
CD151	0	0.503892968	0.986	0.394	0	1	2.502538071
REEP3	0	0.503527699	0.868	0.168	0	1	5.166666667
SPARC	0	0.503433626	0.967	0.309	0	1	3.129449838
BRD4	0	0.502869163	0.921	0.235	0	1	3.919148936
ADAM9	0	0.496139961	0.904	0.248	0	1	3.64516129
PKIG	0	0.495829503	0.881	0.231	0	1	3.813852814
TLK1	0	0.495218193	0.84	0.153	0	1	5.490196078
HEBP2	0	0.494681316	0.823	0.15	0	1	5.486666667
OCIAD2	0	0.494380039	0.914	0.317	0	1	2.883280757
PIGT	0	0.494069584	0.941	0.307	0	1	3.06514658
TXNL4A	0	0.49375454	0.943	0.314	0	1	3.003184713
SRM	0	0.492810706	0.929	0.281	0	1	3.306049822
BICD1	0	0.492546183	0.782	0.131	0	1	5.969465649
PIN1	0	0.492135213	0.984	0.436	0	1	2.256880734
NME1	0	0.492078925	0.988	0.466	0	1	2.120171674
C19orf43	0	0.491953657	0.993	0.559	0	1	1.776386404
LSM12	0	0.490231528	0.863	0.182	0	1	4.741758242
HOMER1	0	0.48774746	0.712	0.098	0	1	7.265306122
C5orf24	0	0.487241159	0.894	0.214	0	1	4.177570093
DOK5	0	0.487103249	0.778	0.122	0	1	6.37704918
RPS21	0	0.486488846	0.999	0.772	0	1	1.294041451
P4HB	0	0.486074662	0.988	0.477	0	1	2.071278826
RNF187	0	0.485946793	0.926	0.294	0	1	3.149659864
PGM2L1	0	0.485137519	0.782	0.182	0	1	4.296703297
STUB1	0	0.485095497	0.957	0.37	0	1	2.586486486
KRT10	0	0.484519609	0.98	0.459	0	1	2.135076253
TAF10	0	0.483069971	0.824	0.153	0	1	5.385620915
CLTC	0	0.482823522	0.918	0.268	0	1	3.425373134
RAD23A	0	0.482434817	0.981	0.469	0	1	2.091684435
GNG5	0	0.482287441	0.995	0.561	0	1	1.773618538
TCF12	0	0.482212299	0.839	0.205	0	1	4.092682927
PYURF	0	0.481963542	0.971	0.442	0	1	2.196832579
PPIC	0	0.481364686	0.851	0.117	0	1	7.273504274
PCBP4	0	0.481357856	0.875	0.173	0	1	5.057803468
WLS	0	0.480586806	0.833	0.153	0	1	5.444444444
LGR4	0	0.480162077	0.66	0.05	0	1	13.2
ZNF385D	0	0.479821353	0.659	0.054	0	1	12.2037037
PTRF	0	0.478573213	0.801	0.123	0	1	6.512195122
TSR3	0	0.478132481	0.883	0.199	0	1	4.43718593
CHPF	0	0.477533302	0.851	0.191	0	1	4.455497382
HMG20B	0	0.476820172	0.911	0.252	0	1	3.615079365
BAALC	0	0.47668661	0.914	0.264	0	1	3.462121212
AP2B1	0	0.476576753	0.91	0.254	0	1	3.582677165
IL1RAP	0	0.476384602	0.63	0.108	0	1	5.833333333
NME4	0	0.476274765	0.906	0.299	0	1	3.030100334
TLE1	0	0.476193604	0.754	0.107	0	1	7.046728972
GUK1	0	0.475934205	0.993	0.603	0	1	1.646766169
PKM	0	0.475512228	0.993	0.701	0	1	1.416547789
CCNI	0	0.475406789	0.995	0.594	0	1	1.675084175
GTF2F2	0	0.474902799	0.858	0.221	0	1	3.882352941
TADA3	0	0.474749134	0.939	0.3	0	1	3.13
DDX17	0	0.474615613	0.949	0.339	0	1	2.799410029
MT-ATP6	0	0.474263689	0.998	0.81	0	1	1.232098765
SRSF2	0	0.473733753	0.989	0.499	0	1	1.981963928
FAM89B	0	0.473434025	0.826	0.166	0	1	4.975903614
AURKAIP1	0	0.473426145	0.985	0.509	0	1	1.935166994
SMARCA4	0	0.473401631	0.938	0.265	0	1	3.539622642
TJP1	0	0.473394706	0.807	0.117	0	1	6.897435897
MRPS6	0	0.472287673	0.81	0.321	0	1	2.523364486
ENAH	0	0.471074292	0.857	0.185	0	1	4.632432432
RPS2	0	0.468448905	1	0.769	0	1	1.300390117
KIF1B	0	0.466797226	0.845	0.22	0	1	3.840909091
EFNB2	0	0.466325065	0.655	0.049	0	1	13.36734694
A1BG	0	0.465969611	0.892	0.222	0	1	4.018018018
ODC1	0	0.465295832	0.93	0.304	0	1	3.059210526
ANAPC11	0	0.464373422	0.992	0.629	0	1	1.577106518
SEZ6L2	0	0.463986444	0.863	0.187	0	1	4.614973262
TIMM8B	0	0.463615494	0.977	0.45	0	1	2.171111111
SRRM2	0	0.463590803	0.979	0.431	0	1	2.271461717
TMEM230	0	0.463460138	0.989	0.525	0	1	1.883809524
CTSA	0	0.462496663	0.945	0.312	0	1	3.028846154
NENF	0	0.46102479	0.969	0.402	0	1	2.410447761
TRIM47	0	0.456529407	0.709	0.124	0	1	5.717741935
TFPT	0	0.454213811	0.88	0.224	0	1	3.928571429
CAMTA1	0	0.454161073	0.963	0.363	0	1	2.652892562
MRPS18A	0	0.453649247	0.877	0.19	0	1	4.615789474
TMEM54	0	0.453495825	0.804	0.136	0	1	5.911764706
RAB22A	0	0.451141733	0.828	0.168	0	1	4.928571429
RPL39	0	0.45113862	0.996	0.604	0	1	1.649006623
C16orf45	0	0.45083465	0.898	0.231	0	1	3.887445887
ABI2	0	0.450468304	0.929	0.273	0	1	3.402930403
ESF1	0	0.45007117	0.915	0.262	0	1	3.492366412
SH3GL1	0	0.449482675	0.825	0.177	0	1	4.661016949
GSS	0	0.449226837	0.834	0.166	0	1	5.024096386
RPL23A	0	0.449222862	0.999	0.885	0	1	1.128813559
IDI1	0	0.449145374	0.846	0.245	0	1	3.453061224
LARP6	0	0.448630912	0.793	0.125	0	1	6.344
UBE2J1	0	0.447919962	0.816	0.215	0	1	3.795348837
EID1	0	0.446748412	0.992	0.602	0	1	1.647840532
APP	0	0.446725357	0.989	0.424	0	1	2.33254717
BCL7C	0	0.446716305	0.842	0.18	0	1	4.677777778
ENC1	0	0.445948134	0.773	0.148	0	1	5.222972973
YWHAZ	0	0.445374752	0.963	0.44	0	1	2.188636364
ITPA	0	0.444908603	0.948	0.31	0	1	3.058064516
RBM39	0	0.444229135	0.992	0.552	0	1	1.797101449
CYSTM1	0	0.444122237	0.904	0.261	0	1	3.463601533
C19orf53	0	0.444064627	0.989	0.591	0	1	1.673434856
NPTXR	0	0.443778687	0.652	0.069	0	1	9.449275362
LSM4	0	0.443639377	0.976	0.46	0	1	2.12173913
OSBPL6	0	0.443502578	0.737	0.095	0	1	7.757894737
SKA2	0	0.443160477	0.875	0.223	0	1	3.923766816
MSMO1	0	0.442141922	0.687	0.138	0	1	4.97826087
NCBP2-AS2	0	0.441968001	0.875	0.202	0	1	4.331683168
SETD5	0	0.441784015	0.878	0.211	0	1	4.161137441
OSBPL8	0	0.441774549	0.849	0.237	0	1	3.582278481
NARF	0	0.441723213	0.891	0.248	0	1	3.592741935
ZNF706	0	0.440346504	0.978	0.477	0	1	2.050314465
ZNF593	0	0.439953713	0.904	0.224	0	1	4.035714286
LSM7	0	0.439488802	0.98	0.528	0	1	1.856060606
B3GAT3	0	0.439244034	0.936	0.291	0	1	3.216494845
GIPC1	0	0.438688186	0.853	0.19	0	1	4.489473684
CPE	0	0.438210279	0.912	0.307	0	1	2.970684039
UBE2M	0	0.43788813	0.822	0.16	0	1	5.1375
CALM1	0	0.437643727	0.995	0.667	0	1	1.491754123
MTCH1	0	0.437008414	0.976	0.432	0	1	2.259259259
SQLE	0	0.437002681	0.802	0.177	0	1	4.531073446
CLPP	0	0.43692598	0.937	0.31	0	1	3.022580645
CASC4	0	0.436782892	0.804	0.16	0	1	5.025
RAB31	0	0.43497151	0.935	0.378	0	1	2.473544974
MKKS	0	0.434677004	0.941	0.316	0	1	2.977848101
LMCD1	0	0.433957488	0.494	0.046	0	1	10.73913043
GNB1	0	0.433672076	0.947	0.324	0	1	2.922839506
DPF3	0	0.433571191	0.676	0.076	0	1	8.894736842
DDRGK1	0	0.43323009	0.927	0.326	0	1	2.843558282
MTDH	0	0.433005412	0.991	0.502	0	1	1.974103586
HMGCS1	0	0.432804937	0.657	0.13	0	1	5.053846154
USP22	0	0.432531357	0.909	0.236	0	1	3.851694915
COMMD7	0	0.43224606	0.924	0.307	0	1	3.009771987
BSG	0	0.431877839	0.999	0.644	0	1	1.551242236
PHF23	0	0.431354826	0.804	0.136	0	1	5.911764706
STK17A	0	0.43041169	0.782	0.22	0	1	3.554545455
AKAP7	0	0.429157392	0.66	0.135	0	1	4.888888889
C17orf62	0	0.429039139	0.907	0.281	0	1	3.227758007
NDN	0	0.428956138	0.802	0.118	0	1	6.796610169
EPHA3	0	0.428900709	0.586	0.024	0	1	24.41666667
EFTUD2	0	0.428588442	0.761	0.15	0	1	5.073333333
ABHD12	0	0.42841641	0.93	0.292	0	1	3.184931507
CRK	0	0.42819801	0.877	0.239	0	1	3.669456067
FHL1	0	0.428085709	0.907	0.274	0	1	3.310218978
TMEM160	0	0.427987242	0.952	0.371	0	1	2.566037736
DRAP1	0	0.427602335	0.987	0.572	0	1	1.725524476
MPG	0	0.426781263	0.894	0.265	0	1	3.373584906
FKBP10	0	0.426227411	0.832	0.147	0	1	5.659863946
MAML2	0	0.425321149	0.768	0.128	0	1	6
LAPTM4B	0	0.424534945	0.92	0.243	0	1	3.78600823
SLC25A39	0	0.424499571	0.914	0.323	0	1	2.829721362
KLHDC8A	0	0.424226366	0.752	0.166	0	1	4.530120482
MRPL41	0	0.423549614	0.939	0.356	0	1	2.637640449
LINC00152	0	0.423498228	0.78	0.195	0	1	4
REST	0	0.423323971	0.774	0.134	0	1	5.776119403
BCAT1	0	0.422476317	0.779	0.173	0	1	4.502890173
FERMT2	0	0.421209887	0.765	0.139	0	1	5.503597122
CCDC137	0	0.421156436	0.786	0.136	0	1	5.779411765
DNTTIP1	0	0.421054894	0.881	0.248	0	1	3.552419355
CPNE4	0	0.420515506	0.596	0.045	0	1	13.24444444
AP3D1	0	0.420386478	0.878	0.227	0	1	3.86784141
SPATC1L	0	0.420272669	0.782	0.125	0	1	6.256
C14orf1	0	0.419195837	0.856	0.219	0	1	3.908675799
PRPSAP1	0	0.418967621	0.896	0.223	0	1	4.01793722
RPL38	0	0.418618608	0.998	0.811	0	1	1.230579531
WEE1	0	0.418294849	0.651	0.1	0	1	6.51
PTOV1	0	0.418272448	0.949	0.343	0	1	2.766763848
SFRP1	0	0.417992569	0.629	0.047	0	1	13.38297872
TRAF4	0	0.417518978	0.84	0.191	0	1	4.397905759
ERBB2IP	0	0.417178212	0.775	0.154	0	1	5.032467532
MRPL4	0	0.416877302	0.918	0.308	0	1	2.980519481
SPNS1	0	0.415520923	0.845	0.213	0	1	3.96713615
MANBAL	0	0.415240175	0.928	0.251	0	1	3.697211155
HIVEP3	0	0.414848498	0.67	0.093	0	1	7.204301075
DLGAP4	0	0.414370186	0.868	0.212	0	1	4.094339623
MVB12A	0	0.414277786	0.863	0.223	0	1	3.869955157
KEAP1	0	0.414258523	0.843	0.198	0	1	4.257575758
PDP1	0	0.413864249	0.559	0.079	0	1	7.075949367
CSNK2A1	0	0.412854849	0.891	0.234	0	1	3.807692308
TRIM9	0	0.41236361	0.813	0.165	0	1	4.927272727
LAGE3	0	0.411345482	0.906	0.315	0	1	2.876190476
WDR45B	0	0.411247323	0.934	0.319	0	1	2.927899687
CKAP4	0	0.4110703	0.789	0.145	0	1	5.44137931
SPAG9	0	0.410972139	0.905	0.272	0	1	3.327205882
MAPK1	0	0.409058435	0.79	0.179	0	1	4.413407821
EPN2	0	0.408631871	0.821	0.16	0	1	5.13125
RCN1	0	0.407577876	0.895	0.278	0	1	3.21942446
TP53RK	0	0.407576687	0.747	0.127	0	1	5.881889764
RNF167	0	0.406467933	0.943	0.321	0	1	2.937694704
TMEM134	0	0.405978232	0.879	0.235	0	1	3.740425532
APLP2	0	0.40547155	0.979	0.5	0	1	1.958
NUFIP2	0	0.404720576	0.811	0.167	0	1	4.856287425
NDUFB7	0	0.403895533	0.996	0.622	0	1	1.601286174
11-Sep	0	0.40352524	0.874	0.223	0	1	3.919282511
RER1	0	0.403423104	0.956	0.408	0	1	2.343137255
ZFHX4	0	0.402772368	0.696	0.099	0	1	7.03030303
MLEC	0	0.402507188	0.92	0.315	0	1	2.920634921
MFGE8	0	0.401977858	0.748	0.129	0	1	5.798449612
NMB	0	0.401428668	0.674	0.157	0	1	4.292993631
MRPL36	0	0.400843785	0.931	0.296	0	1	3.14527027
TMEM203	0	0.400281362	0.83	0.177	0	1	4.689265537
LOXL1	0	0.400053985	0.55	0.035	0	1	15.71428571
DUSP6	0	0.400002128	0.722	0.184	0	1	3.923913043
COX16	0	0.399439618	0.96	0.407	0	1	2.358722359
SERBP1	0	0.399085628	0.986	0.523	0	1	1.885277247
SLC35F2	0	0.398189128	0.617	0.058	0	1	10.63793103
AHCY	0	0.397520725	0.864	0.216	0	1	4
SMARCB1	0	0.396683213	0.926	0.322	0	1	2.875776398
DYNLRB1	0	0.395490837	0.987	0.568	0	1	1.737676056
SLC35C2	0	0.394824151	0.845	0.179	0	1	4.720670391
PNMA1	0	0.394424741	0.856	0.206	0	1	4.155339806
PSD3	0	0.391555166	0.734	0.128	0	1	5.734375
GPX4	0	0.391323365	0.993	0.746	0	1	1.331099196
APBA2	0	0.391074286	0.768	0.133	0	1	5.77443609
DDR1	0	0.390917243	0.917	0.251	0	1	3.653386454
TACO1	0	0.390755548	0.763	0.112	0	1	6.8125
RPL36	0	0.390544063	0.999	0.865	0	1	1.154913295
GRIA3	0	0.390441927	0.713	0.104	0	1	6.855769231
DGCR6L	0	0.389570902	0.889	0.255	0	1	3.48627451
ACTG1	0	0.388866017	1	0.891	0	1	1.122334456
SLC1A3	0	0.38858679	0.927	0.386	0	1	2.401554404
ITGA3	0	0.388444884	0.594	0.056	0	1	10.60714286
COMT	0	0.388387628	0.973	0.454	0	1	2.143171806
HRAS	0	0.387273839	0.845	0.218	0	1	3.876146789
MPC1	0	0.387015399	0.948	0.394	0	1	2.406091371
CD47	0	0.386531062	0.896	0.303	0	1	2.95709571
FEZ2	0	0.384638389	0.937	0.354	0	1	2.646892655
BRD7	0	0.384533929	0.833	0.181	0	1	4.602209945
AGT	0	0.384235006	0.69	0.171	0	1	4.035087719
WDR18	0	0.384080904	0.834	0.208	0	1	4.009615385
RGS17	0	0.384007192	0.69	0.106	0	1	6.509433962
SLIRP	0	0.383996631	0.982	0.524	0	1	1.874045802
MT-ND6	0	0.383566043	0.821	0.164	0	1	5.006097561
PPM1G	0	0.383149798	0.924	0.327	0	1	2.825688073
EIF1AY	0	0.382819349	0.771	0.113	0	1	6.82300885
CDS2	0	0.382541215	0.831	0.176	0	1	4.721590909
G6PC3	0	0.382344571	0.885	0.269	0	1	3.289962825
ARHGAP21	0	0.381967945	0.811	0.174	0	1	4.66091954
ECI1	0	0.381218782	0.788	0.149	0	1	5.288590604
RFXANK	0	0.381168238	0.904	0.242	0	1	3.73553719
PCDH9	0	0.380755092	0.798	0.19	0	1	4.2
LPP	0	0.380538405	0.776	0.155	0	1	5.006451613
PSMF1	0	0.380483485	0.935	0.315	0	1	2.968253968
MLF2	0	0.380289074	0.984	0.51	0	1	1.929411765
BAIAP2	0	0.380280302	0.727	0.138	0	1	5.268115942
NETO2	0	0.380187998	0.656	0.108	0	1	6.074074074
MAD2L2	0	0.3800376	0.928	0.305	0	1	3.042622951
VMP1	0	0.379894653	0.942	0.386	0	1	2.440414508
S100A13	0	0.379888888	0.863	0.227	0	1	3.801762115
PAIP1	0	0.379749855	0.911	0.307	0	1	2.96742671
MT-CO2	0	0.379607879	1	0.914	0	1	1.094091904
ARL6IP4	0	0.379255469	0.985	0.523	0	1	1.883365201
RABEP1	0	0.379139192	0.826	0.18	0	1	4.588888889
NAT14	0	0.378797973	0.758	0.117	0	1	6.478632479
YY1	0	0.378182663	0.88	0.259	0	1	3.397683398
PDGFD	0	0.378097994	0.547	0.031	0	1	17.64516129
ACSS3	0	0.376430621	0.645	0.057	0	1	11.31578947
ABHD2	0	0.37614512	0.773	0.166	0	1	4.656626506
PITPNA	0	0.375878921	0.738	0.124	0	1	5.951612903
TBCA	0	0.375223173	0.99	0.612	0	1	1.617647059
CAPN2	0	0.374704255	0.796	0.193	0	1	4.124352332
PFDN4	0	0.374224516	0.897	0.267	0	1	3.359550562
PIPOX	0	0.374157425	0.639	0.077	0	1	8.298701299
UBE3A	0	0.373064063	0.829	0.213	0	1	3.892018779
GLG1	0	0.37260295	0.798	0.193	0	1	4.134715026
CYB5D2	0	0.37246264	0.831	0.161	0	1	5.161490683
LDLRAD3	0	0.372084619	0.681	0.111	0	1	6.135135135
FAM104A	0	0.371896402	0.82	0.17	0	1	4.823529412
TMEM131	0	0.371523306	0.679	0.09	0	1	7.544444444
RNF114	0	0.371479114	0.932	0.324	0	1	2.87654321
MAN1A2	0	0.371130481	0.756	0.144	0	1	5.25
MT-ND2	0	0.370996368	0.999	0.892	0	1	1.119955157
UBE2J2	0	0.370921105	0.869	0.252	0	1	3.448412698
COL22A1	0	0.370340461	0.478	0.037	0	1	12.91891892
ARHGDIA	0	0.370261586	0.974	0.47	0	1	2.072340426
CDC25B	0	0.369448425	0.729	0.133	0	1	5.481203008
LAMP5	0	0.368897611	0.533	0.064	0	1	8.328125
P4HTM	0	0.36887797	0.815	0.191	0	1	4.267015707
NOP56	0	0.368676524	0.923	0.325	0	1	2.84
FNDC4	0	0.368454806	0.762	0.135	0	1	5.644444444
TCEB2	0	0.368236068	0.995	0.725	0	1	1.372413793
EPN1	0	0.368166976	0.875	0.254	0	1	3.44488189
PALLD	0	0.367884477	0.69	0.148	0	1	4.662162162
LRRC59	0	0.36753006	0.897	0.279	0	1	3.215053763
SLC35B1	0	0.367417283	0.926	0.304	0	1	3.046052632
VWA1	0	0.367072211	0.646	0.085	0	1	7.6
PCYT2	0	0.366381145	0.704	0.103	0	1	6.834951456
MCUR1	0	0.366340871	0.802	0.198	0	1	4.050505051
UBE2D2	0	0.366323855	0.976	0.485	0	1	2.012371134
GALNT1	0	0.366265196	0.755	0.143	0	1	5.27972028
STOML2	0	0.366203146	0.928	0.333	0	1	2.786786787
DAG1	0	0.365583885	0.722	0.12	0	1	6.016666667
CNKSR3	0	0.365350341	0.608	0.067	0	1	9.074626866
EIF6	0	0.365278402	0.964	0.429	0	1	2.247086247
EI24	0	0.364876467	0.94	0.339	0	1	2.772861357
DNPH1	0	0.364152033	0.892	0.297	0	1	3.003367003
TTC3	0	0.364052807	0.979	0.414	0	1	2.3647343
MT-CO3	0	0.363684032	0.999	0.9	0	1	1.11
GAS1	0	0.363433829	0.554	0.095	0	1	5.831578947
COX8A	0	0.362811974	0.989	0.67	0	1	1.476119403
TTC19	0	0.362755663	0.903	0.269	0	1	3.356877323
SNRPB2	0	0.362687659	0.97	0.465	0	1	2.086021505
CALR	0	0.362568304	0.993	0.605	0	1	1.641322314
ALDH3A2	0	0.362347597	0.741	0.172	0	1	4.308139535
SPARCL1	0	0.361913655	0.774	0.292	0	1	2.650684932
RTFDC1	0	0.361806749	0.969	0.441	0	1	2.197278912
BTBD3	0	0.361056076	0.652	0.085	0	1	7.670588235
NRSN2	0	0.360899656	0.722	0.103	0	1	7.009708738
ITGB8	0	0.360765845	0.8	0.174	0	1	4.597701149
TMEM98	0	0.360665315	0.82	0.163	0	1	5.030674847
METTL9	0	0.360539612	0.943	0.379	0	1	2.488126649
NSA2	0	0.360400423	0.916	0.313	0	1	2.926517572
GOLM1	0	0.360105147	0.878	0.233	0	1	3.768240343
GPM6B	0	0.360072439	0.987	0.537	0	1	1.837988827
POMGNT1	0	0.359606058	0.82	0.182	0	1	4.505494505
ACTN4	0	0.359097081	0.873	0.254	0	1	3.437007874
SET	0	0.358960314	0.981	0.458	0	1	2.141921397
ARPC5L	0	0.358726216	0.883	0.285	0	1	3.098245614
G6PD	0	0.358670275	0.76	0.161	0	1	4.720496894
PDCD2	0	0.358419955	0.833	0.22	0	1	3.786363636
HINT2	0	0.358407432	0.868	0.267	0	1	3.25093633
ZFAND3	0	0.358292444	0.825	0.204	0	1	4.044117647
LAMA5	0	0.356421757	0.622	0.061	0	1	10.19672131
DUT	0	0.356383896	0.95	0.362	0	1	2.624309392
TMEM259	0	0.356344462	0.877	0.251	0	1	3.494023904
C14orf2	0	0.356038237	0.985	0.556	0	1	1.771582734
PAFAH1B1	0	0.355412123	0.911	0.283	0	1	3.219081272
GCAT	0	0.354729319	0.732	0.108	0	1	6.777777778
ALYREF	0	0.354520664	0.707	0.09	0	1	7.855555556
TNRC6B	0	0.354411433	0.881	0.272	0	1	3.238970588
LSM10	0	0.354377515	0.923	0.322	0	1	2.866459627
TMSB4X	0	0.354358138	1	0.99	0	1	1.01010101
ADRM1	0	0.353582023	0.964	0.415	0	1	2.322891566
SV2A	0	0.352875634	0.735	0.133	0	1	5.526315789
MBOAT7	0	0.351205909	0.79	0.176	0	1	4.488636364
CTTN	0	0.350694665	0.755	0.164	0	1	4.603658537
NOP10	0	0.350411746	0.979	0.517	0	1	1.893617021
RAC3	0	0.35024975	0.707	0.127	0	1	5.566929134
ERLEC1	0	0.349562166	0.909	0.282	0	1	3.223404255
HNRNPD	0	0.349352505	0.923	0.32	0	1	2.884375
NRCAM	0	0.349221599	0.791	0.204	0	1	3.87745098
TEAD1	0	0.348628405	0.674	0.095	0	1	7.094736842
NT5C	0	0.348575004	0.857	0.242	0	1	3.541322314
DLG1	0	0.348168047	0.681	0.111	0	1	6.135135135
ENOSF1	0	0.347847267	0.639	0.071	0	1	9
COX5A	0	0.347838042	0.98	0.495	0	1	1.97979798
AKR7A2	0	0.34773465	0.827	0.241	0	1	3.43153527
TFG	0	0.34733949	0.903	0.328	0	1	2.75304878
NT5DC2	0	0.347052949	0.68	0.112	0	1	6.071428571
NR2F6	0	0.346971991	0.684	0.086	0	1	7.953488372
C19orf25	0	0.346143762	0.852	0.22	0	1	3.872727273
PITX1	0	0.345823758	0.576	0.042	0	1	13.71428571
RNF24	0	0.345670913	0.785	0.179	0	1	4.38547486
PSRC1	0	0.345370361	0.77	0.188	0	1	4.095744681
KIF21A	0	0.345288595	0.83	0.225	0	1	3.688888889
PRPF4B	0	0.344942958	0.819	0.2	0	1	4.095
SLC52A2	0	0.344915641	0.815	0.21	0	1	3.880952381
DESI2	0	0.344268287	0.716	0.135	0	1	5.303703704
SLC25A23	0	0.343724384	0.646	0.081	0	1	7.975308642
RPS19BP1	0	0.343475258	0.955	0.402	0	1	2.375621891
HSPBP1	0	0.34334457	0.836	0.209	0	1	4
CAPRIN1	0	0.343295317	0.848	0.24	0	1	3.533333333
LTBP3	0	0.342878672	0.728	0.152	0	1	4.789473684
ASNA1	0	0.342740126	0.969	0.422	0	1	2.296208531
C22orf39	0	0.342400282	0.792	0.192	0	1	4.125
C8orf59	0	0.342097183	0.906	0.312	0	1	2.903846154
CNIH2	0	0.342089364	0.636	0.075	0	1	8.48
SH3BP5	0	0.342051575	0.71	0.141	0	1	5.035460993
TMEM132B	0	0.341659513	0.546	0.057	0	1	9.578947368
CAPNS1	0	0.34165252	0.855	0.258	0	1	3.313953488
YIF1A	0	0.341386357	0.949	0.344	0	1	2.75872093
OGFR	0	0.341381877	0.821	0.213	0	1	3.854460094
CYC1	0	0.341246032	0.963	0.441	0	1	2.183673469
RRP36	0	0.341228261	0.674	0.092	0	1	7.326086957
COLGALT2	0	0.340688473	0.641	0.086	0	1	7.453488372
MYL6B	0	0.340448045	0.946	0.349	0	1	2.710601719
ELOF1	0	0.338887639	0.941	0.332	0	1	2.834337349
IQGAP2	0	0.338794259	0.599	0.104	0	1	5.759615385
FKBP8	0	0.338670739	0.98	0.555	0	1	1.765765766
TLCD1	0	0.338620825	0.543	0.037	0	1	14.67567568
EXOC7	0	0.338515088	0.899	0.261	0	1	3.444444444
MRPL34	0	0.338153645	0.923	0.304	0	1	3.036184211
CERS4	0	0.338093429	0.741	0.133	0	1	5.571428571
PGAM1	0	0.337295614	0.949	0.423	0	1	2.243498818
RTF1	0	0.337204524	0.935	0.336	0	1	2.782738095
EIF3J	0	0.337104273	0.901	0.297	0	1	3.033670034
RHOBTB3	0	0.337005404	0.93	0.319	0	1	2.915360502
ELMOD1	0	0.336689723	0.53	0.033	0	1	16.06060606
TIMM22	0	0.336627262	0.817	0.168	0	1	4.863095238
DAPK3	0	0.336106073	0.768	0.17	0	1	4.517647059
HSD11B1L	0	0.335934176	0.744	0.136	0	1	5.470588235
CTHRC1	0	0.335807102	0.446	0.033	0	1	13.51515152
BEND6	0	0.335584522	0.612	0.067	0	1	9.134328358
YTHDF1	0	0.335306306	0.741	0.124	0	1	5.975806452
SLC2A4RG	0	0.335273383	0.634	0.082	0	1	7.731707317
DGKZ	0	0.335222998	0.71	0.135	0	1	5.259259259
NMT1	0	0.335128172	0.802	0.201	0	1	3.990049751
SMS	0	0.334275245	0.944	0.479	0	1	1.970772443
IL6ST	0	0.334248792	0.81	0.189	0	1	4.285714286
ANKRD11	0	0.334226667	0.845	0.237	0	1	3.565400844
TGFB1I1	0	0.334126885	0.634	0.075	0	1	8.453333333
PITPNC1	0	0.333973574	0.588	0.08	0	1	7.35
UQCR10	0	0.333601541	0.989	0.64	0	1	1.5453125
STRADB	0	0.333510411	0.767	0.156	0	1	4.916666667
RBP1	0	0.333083946	0.943	0.364	0	1	2.590659341
DMWD	0	0.333024634	0.67	0.088	0	1	7.613636364
PRAF2	0	0.332974116	0.856	0.225	0	1	3.804444444
NCL	0	0.332592597	0.97	0.46	0	1	2.108695652
FAM50A	0	0.331942214	0.869	0.296	0	1	2.935810811
VAMP5	0	0.331917077	0.959	0.322	0	1	2.97826087
RAB32	0	0.331790373	0.758	0.174	0	1	4.356321839
CSNK1G2	0	0.331156627	0.665	0.091	0	1	7.307692308
CD99	0	0.331082007	0.99	0.566	0	1	1.749116608
SERINC3	0	0.330444918	0.886	0.285	0	1	3.10877193
LINC00493	0	0.330305986	0.975	0.44	0	1	2.215909091
PANK2	0	0.330271051	0.757	0.145	0	1	5.220689655
GNG12	0	0.330168429	0.678	0.09	0	1	7.533333333
LAMP1	0	0.330108953	0.964	0.432	0	1	2.231481481
OXR1	0	0.329929699	0.749	0.185	0	1	4.048648649
GNAI2	0	0.329768709	0.937	0.383	0	1	2.446475196
THRAP3	0	0.32965001	0.924	0.342	0	1	2.701754386
REEP2	0	0.329553125	0.748	0.14	0	1	5.342857143
XRN2	0	0.329314795	0.935	0.363	0	1	2.575757576
SERPINE2	0	0.329150789	0.727	0.232	0	1	3.13362069
TBC1D20	0	0.329131529	0.719	0.122	0	1	5.893442623
RPN2	0	0.328861126	0.984	0.526	0	1	1.870722433
SDF2	0	0.328537602	0.894	0.275	0	1	3.250909091
SMARCA5	0	0.328154825	0.869	0.27	0	1	3.218518519
MT-ND1	0	0.32814676	0.999	0.854	0	1	1.169789227
SEPHS2	0	0.327876471	0.828	0.235	0	1	3.523404255
BOLA3	0	0.327801338	0.878	0.261	0	1	3.363984674
PKN1	0	0.327488688	0.771	0.176	0	1	4.380681818
LINC00461	0	0.326698147	0.828	0.237	0	1	3.493670886
TMEM132A	0	0.326536477	0.626	0.098	0	1	6.387755102
MT-CO1	0	0.326261515	1	0.935	0	1	1.069518717
MAGEF1	0	0.326012502	0.898	0.278	0	1	3.230215827
SPTBN1	0	0.326011168	0.825	0.206	0	1	4.004854369
FEZ1	0	0.325862398	0.949	0.334	0	1	2.841317365
SLC25A11	0	0.325477871	0.906	0.33	0	1	2.745454545
LINC01003	0	0.325029164	0.711	0.124	0	1	5.733870968
BLOC1S4	0	0.324942953	0.79	0.172	0	1	4.593023256
PAICS	0	0.324913803	0.869	0.238	0	1	3.651260504
C19orf70	0	0.324704335	0.978	0.489	0	1	2
EEA1	0	0.324590511	0.724	0.183	0	1	3.956284153
FGFBP3	0	0.324586848	0.472	0.054	0	1	8.740740741
CLIC4	0	0.324524378	0.845	0.263	0	1	3.212927757
RBM17	0	0.324465267	0.886	0.285	0	1	3.10877193
LYPLA1	0	0.324157203	0.904	0.32	0	1	2.825
L3HYPDH	0	0.324130408	0.619	0.078	0	1	7.935897436
TNFAIP1	0	0.324006344	0.719	0.114	0	1	6.307017544
SLC39A6	0	0.323942284	0.859	0.247	0	1	3.477732794
RHOJ	0	0.323044308	0.577	0.051	0	1	11.31372549
FAM200B	0	0.32278307	0.888	0.281	0	1	3.160142349
PIGX	0	0.322659142	0.783	0.187	0	1	4.187165775
TPGS1	0	0.322658439	0.826	0.234	0	1	3.52991453
TNIK	0	0.322357646	0.602	0.088	0	1	6.840909091
SLC25A1	0	0.322018757	0.72	0.137	0	1	5.255474453
VAPB	0	0.321971693	0.75	0.137	0	1	5.474452555
PTX3	0	0.321943175	0.531	0.07	0	1	7.585714286
FAM129A	0	0.321921687	0.573	0.107	0	1	5.355140187
CDC34	0	0.321828125	0.759	0.168	0	1	4.517857143
DPP4	0	0.321483209	0.56	0.037	0	1	15.13513514
GAD1	0	0.321083956	0.431	0.068	0	1	6.338235294
GNB2	0	0.320889398	0.972	0.47	0	1	2.068085106
CDV3	0	0.320520402	0.803	0.211	0	1	3.805687204
SNAPC2	0	0.320086538	0.727	0.141	0	1	5.156028369
GTF3A	0	0.31987485	0.939	0.407	0	1	2.307125307
C16orf13	0	0.319798726	0.928	0.373	0	1	2.487935657
CD276	0	0.319670377	0.718	0.16	0	1	4.4875
JTB	0	0.319323602	0.978	0.51	0	1	1.917647059
ILF3	0	0.318827455	0.912	0.322	0	1	2.832298137
SHC1	0	0.318815324	0.606	0.083	0	1	7.301204819
AC093673.5	0	0.318559173	0.68	0.123	0	1	5.528455285
DDX52	0	0.317997602	0.783	0.173	0	1	4.526011561
CA12	0	0.31797853	0.592	0.085	0	1	6.964705882
GALNT2	0	0.31795846	0.756	0.178	0	1	4.247191011
TOMM40	0	0.317699692	0.851	0.25	0	1	3.404
POLR3H	0	0.317394296	0.775	0.15	0	1	5.166666667
FAM127A	0	0.316643156	0.934	0.367	0	1	2.544959128
HP1BP3	0	0.316615841	0.944	0.346	0	1	2.728323699
SULF2	0	0.316217254	0.627	0.111	0	1	5.648648649
EIF4G2	0	0.315829172	0.992	0.553	0	1	1.793851718
COX7B	0	0.315540462	0.977	0.548	0	1	1.782846715
KXD1	0	0.314378819	0.95	0.356	0	1	2.668539326
RDH10	0	0.314362122	0.41	0.057	0	1	7.192982456
PRPF31	0	0.314213343	0.92	0.305	0	1	3.016393443
GCLM	0	0.313708168	0.567	0.122	0	1	4.647540984
HS2ST1	0	0.313067735	0.668	0.126	0	1	5.301587302
NBPF1	0	0.31305471	0.742	0.168	0	1	4.416666667
GLRX5	0	0.312973691	0.839	0.224	0	1	3.745535714
CDYL	0	0.312039399	0.599	0.071	0	1	8.436619718
ZFAS1	0	0.311972919	0.984	0.604	0	1	1.629139073
MLC1	0	0.311186425	0.619	0.106	0	1	5.839622642
BBX	0	0.310994791	0.926	0.317	0	1	2.921135647
PABPN1	0	0.310938754	0.883	0.27	0	1	3.27037037
MRPS23	0	0.310898148	0.904	0.281	0	1	3.217081851
ASPSCR1	0	0.310324302	0.773	0.169	0	1	4.573964497
ACLY	0	0.30966594	0.739	0.156	0	1	4.737179487
SNX21	0	0.309192316	0.64	0.069	0	1	9.275362319
NXT1	0	0.308816309	0.826	0.237	0	1	3.485232068
THSD1	0	0.308424499	0.516	0.051	0	1	10.11764706
HIGD1A	0	0.308359043	0.929	0.343	0	1	2.70845481
PYGB	0	0.307915834	0.732	0.149	0	1	4.912751678
COX6C	0	0.307508209	0.996	0.732	0	1	1.360655738
SMPD1	0	0.307430634	0.75	0.173	0	1	4.335260116
KCNE4	0	0.307304704	0.558	0.057	0	1	9.789473684
SH3GLB1	0	0.306595094	0.898	0.352	0	1	2.551136364
DEAF1	0	0.306402826	0.741	0.149	0	1	4.973154362
NCKAP1	0	0.306079674	0.72	0.136	0	1	5.294117647
CTNNBIP1	0	0.305775935	0.708	0.153	0	1	4.62745098
MRGBP	0	0.304825475	0.664	0.093	0	1	7.139784946
PDGFC	0	0.304597861	0.573	0.079	0	1	7.253164557
LAMC1	0	0.304488022	0.575	0.062	0	1	9.274193548
ZNF771	0	0.304398207	0.658	0.092	0	1	7.152173913
TSPAN3	0	0.304283983	0.952	0.368	0	1	2.586956522
STIM2	0	0.304187017	0.653	0.106	0	1	6.160377358
PSMD12	0	0.304161353	0.867	0.265	0	1	3.271698113
NTN1	0	0.303911377	0.543	0.048	0	1	11.3125
RNF126	0	0.30381528	0.81	0.215	0	1	3.76744186
TUSC2	0	0.303502924	0.847	0.259	0	1	3.27027027
ACAT2	0	0.303461165	0.722	0.212	0	1	3.405660377
ENTPD6	0	0.302986092	0.712	0.139	0	1	5.122302158
DEXI	0	0.302855634	0.74	0.146	0	1	5.068493151
NT5C3B	0	0.302538197	0.854	0.253	0	1	3.375494071
NSFL1C	0	0.302424317	0.913	0.311	0	1	2.935691318
GANAB	0	0.302220498	0.804	0.204	0	1	3.941176471
ZFR	0	0.301678391	0.833	0.229	0	1	3.637554585
PPP1R12A	0	0.3013822	0.836	0.279	0	1	2.996415771
C6orf226	0	0.301304675	0.713	0.128	0	1	5.5703125
RPL26L1	0	0.301297753	0.935	0.339	0	1	2.758112094
DAXX	0	0.301021548	0.684	0.145	0	1	4.717241379
PDRG1	0	0.301012803	0.836	0.189	0	1	4.423280423
PSMC5	0	0.300973867	0.972	0.458	0	1	2.122270742
THOP1	0	0.300780539	0.715	0.144	0	1	4.965277778
SNF8	0	0.300757077	0.927	0.366	0	1	2.532786885
MRPS34	0	0.300565941	0.917	0.362	0	1	2.533149171
ZDHHC24	0	0.300544753	0.692	0.126	0	1	5.492063492
PLEKHA4	0	0.300289398	0.622	0.075	0	1	8.293333333
ELAVL1	0	0.299993738	0.863	0.268	0	1	3.220149254
PTPRS	0	0.29982993	0.719	0.189	0	1	3.804232804
TEN1	0	0.299673192	0.681	0.121	0	1	5.628099174
RPAIN	0	0.29963082	0.956	0.388	0	1	2.463917526
RRAS	0	0.299499815	0.555	0.064	0	1	8.671875
UBXN6	0	0.299261419	0.817	0.228	0	1	3.583333333
MAZ	0	0.299195139	0.761	0.18	0	1	4.227777778
MRPS7	0	0.299064526	0.948	0.373	0	1	2.54155496
NFIX	0	0.298917228	0.865	0.247	0	1	3.502024291
STX10	0	0.297561343	0.893	0.275	0	1	3.247272727
EBPL	0	0.297392381	0.821	0.228	0	1	3.600877193
POLR2L	0	0.296898784	0.989	0.592	0	1	1.670608108
ILDR2	0	0.296758273	0.492	0.042	0	1	11.71428571
ZNRF1	0	0.296348701	0.576	0.074	0	1	7.783783784
HDLBP	0	0.296316134	0.862	0.266	0	1	3.240601504
CHN1	0	0.296257282	0.719	0.155	0	1	4.638709677
CRELD2	0	0.295692378	0.801	0.221	0	1	3.624434389
TMX4	0	0.295674046	0.771	0.18	0	1	4.283333333
CHST7	0	0.295651887	0.535	0.067	0	1	7.985074627
MFSD12	0	0.295301907	0.707	0.132	0	1	5.356060606
SRSF4	0	0.294534289	0.868	0.276	0	1	3.144927536
RBM27	0	0.294503008	0.735	0.161	0	1	4.565217391
ABHD14A	0	0.294430191	0.729	0.159	0	1	4.58490566
AKT1S1	0	0.294182926	0.767	0.174	0	1	4.408045977
CPD	0	0.293405045	0.642	0.112	0	1	5.732142857
JMJD1C	0	0.29319616	0.827	0.257	0	1	3.217898833
EGLN2	0	0.292984422	0.813	0.211	0	1	3.853080569
COX7A2	0	0.292951529	0.993	0.71	0	1	1.398591549
PPP4C	0	0.292509904	0.959	0.446	0	1	2.150224215
MCHR1	0	0.292272564	0.414	0.026	0	1	15.92307692
MRPL33	0	0.292170504	0.949	0.421	0	1	2.25415677
PTTG1IP	0	0.291824472	0.922	0.377	0	1	2.445623342
ORAI1	0	0.291466049	0.6	0.078	0	1	7.692307692
ZNF436	0	0.291194182	0.464	0.041	0	1	11.31707317
C21orf59	0	0.290658368	0.84	0.241	0	1	3.485477178
PPFIA1	0	0.290565013	0.647	0.118	0	1	5.483050847
SIRT7	0	0.290087293	0.729	0.145	0	1	5.027586207
UQCRFS1	0	0.289951822	0.954	0.443	0	1	2.153498871
ZNF608	0	0.289896361	0.619	0.1	0	1	6.19
MTHFD2L	0	0.289750036	0.739	0.149	0	1	4.959731544
SUPT6H	0	0.289700785	0.686	0.115	0	1	5.965217391
LMNA	0	0.289474234	0.916	0.342	0	1	2.678362573
CREB5	0	0.289353959	0.726	0.174	0	1	4.172413793
DDT	0	0.28926031	0.961	0.438	0	1	2.194063927
DUSP4	0	0.288808789	0.622	0.128	0	1	4.859375
MARK3	0	0.288718276	0.82	0.213	0	1	3.849765258
NAA10	0	0.288395653	0.909	0.338	0	1	2.689349112
ZSWIM7	0	0.287868181	0.889	0.264	0	1	3.367424242
ZNF358	0	0.287653036	0.658	0.109	0	1	6.036697248
LONRF2	0	0.287611244	0.453	0.055	0	1	8.236363636
ECHS1	0	0.287457002	0.929	0.346	0	1	2.684971098
CSAD	0	0.286841112	0.678	0.109	0	1	6.220183486
DHRS11	0	0.286699292	0.574	0.059	0	1	9.728813559
DUS1L	0	0.286535482	0.644	0.084	0	1	7.666666667
GSPT1	0	0.286383292	0.859	0.271	0	1	3.169741697
PYCR1	0	0.286282294	0.706	0.128	0	1	5.515625
H1FX	0	0.286251063	0.859	0.294	0	1	2.921768707
MGAT4B	0	0.286159444	0.571	0.061	0	1	9.360655738
CCDC130	0	0.285955594	0.77	0.158	0	1	4.873417722
MRPL54	0	0.285920342	0.933	0.354	0	1	2.63559322
POLR2J3	0	0.285570399	0.894	0.257	0	1	3.478599222
SSRP1	0	0.285247977	0.856	0.274	0	1	3.124087591
ENOPH1	0	0.285181742	0.89	0.307	0	1	2.899022801
RP11-390P2.4	0	0.285143336	0.593	0.083	0	1	7.144578313
TMEM205	0	0.284828706	0.969	0.414	0	1	2.34057971
MTPN	0	0.284787236	0.914	0.344	0	1	2.656976744
ETFB	0	0.28428165	0.956	0.411	0	1	2.326034063
[truncated: 45,685 more rows]
