# Supplementary material for: Single-Cell Transcriptomics of Glioblastoma Reveals a Unique Tumor Microenvironment and Potential Immunotherapeutic Target Against Tumor-Associated Macrophage
Source: Front Oncol. 2021 Aug 9;11:710695. doi: 10.3389/fonc.2021.710695 (PMC8382282; doi:10.3389/fonc.2021.710695)
Supplement: Supplementary Table 2 — All differential expression genes for macrophage clusters. [file DataSheet_2.csv]

gene	p_val	avg_logFC	pct.1	pct.2	p_val_adj	cluster	gene_diff
MT1X	0	2.040000327	0.514	0.476	0	0	1.079831933
PLTP	0	1.537859482	0.607	0.616	0	0	0.98538961
MT2A	0	1.497816614	0.699	0.77	0	0	0.907792208
SEC61G	0	1.485743512	0.258	0.665	0	0	0.387969925
CLU	0	1.387552724	0.383	0.638	0	0	0.60031348
MS4A4A	0	0.797926181	0.295	0.709	0	0	0.416078984
ATP5EP2	0	0.738741111	0.203	0.441	0	0	0.46031746
CPVL	0	0.68809749	0.25	0.684	0	0	0.365497076
MS4A6A	0	0.669922728	0.418	0.795	0	0	0.525786164
RPL17	0	0.624402672	0.365	0.68	0	0	0.536764706
NANS	0	0.59757693	0.101	0.536	0	0	0.188432836
GABARAP	0	0.595414969	0.201	0.537	0	0	0.374301676
CD63	0	0.583885023	0.633	0.962	0	0	0.658004158
NBEAL1	0	0.567408332	0.426	0.79	0	0	0.539240506
PEBP1	0	0.55886092	0.172	0.664	0	0	0.259036145
PRDX1	0	0.518693395	0.259	0.778	0	0	0.332904884
CHCHD2	0	0.511972782	0.267	0.839	0	0	0.318235995
H3F3B	0	0.509726254	0.67	0.98	0	0	0.683673469
CAPZB	0	0.502078061	0.284	0.836	0	0	0.339712919
GTF3C6	0	0.491705499	0.072	0.399	0	0	0.180451128
SKP1	0	0.491032325	0.21	0.784	0	0	0.267857143
ADRM1	0	0.475789758	0.061	0.429	0	0	0.142191142
GSTO1	0	0.474842538	0.153	0.679	0	0	0.22533137
IFITM2	0	0.470860081	0.129	0.586	0	0	0.220136519
SPCS1	0	0.464496219	0.162	0.7	0	0	0.231428571
NDUFA4	0	0.461829016	0.281	0.826	0	0	0.340193705
PSMB6	0	0.456000186	0.096	0.609	0	0	0.157635468
SSBP1	0	0.448927537	0.115	0.543	0	0	0.211786372
EIF3K	0	0.437034294	0.202	0.801	0	0	0.252184769
SEC61B	0	0.436609229	0.181	0.709	0	0	0.25528914
HN1	0	0.4254327	0.167	0.642	0	0	0.260124611
PSMB3	0	0.42349899	0.153	0.667	0	0	0.229385307
UQCRQ	0	0.419869008	0.205	0.74	0	0	0.277027027
NDUFA6	0	0.405251291	0.086	0.5	0	0	0.172
ATP6V0E1	0	0.400333637	0.29	0.858	0	0	0.337995338
SRI	0	0.397884464	0.094	0.534	0	0	0.176029963
NDUFS6	0	0.39420176	0.085	0.522	0	0	0.162835249
NDUFB2	0	0.39279572	0.195	0.755	0	0	0.258278146
ZNHIT1	0	0.392176711	0.069	0.5	0	0	0.138
SFT2D1	0	0.390284432	0.084	0.591	0	0	0.14213198
CD59	0	0.389319694	0.12	0.522	0	0	0.229885057
BTF3	0	0.387807557	0.355	0.907	0	0	0.391400221
AIF1	0	0.384045542	0.523	0.925	0	0	0.565405405
RAB5C	0	0.381563409	0.166	0.678	0	0	0.244837758
PPIA	0	0.379248365	0.31	0.864	0	0	0.358796296
ATPIF1	0	0.379089275	0.099	0.57	0	0	0.173684211
EIF2S2	0	0.376803552	0.082	0.529	0	0	0.155009452
HMGB1	0	0.375459777	0.26	0.795	0	0	0.327044025
SNRPG	0	0.374887156	0.095	0.524	0	0	0.18129771
UCP2	0	0.373226046	0.105	0.552	0	0	0.190217391
EIF3I	0	0.372778506	0.09	0.509	0	0	0.176817289
FPR1	0	0.372072947	0.216	0.719	0	0	0.300417246
SNRPE	0	0.367710226	0.053	0.437	0	0	0.121281465
PRR13	0	0.365481292	0.14	0.707	0	0	0.198019802
LAPTM4A	0	0.364557548	0.26	0.815	0	0	0.319018405
ATP5O	0	0.361727441	0.15	0.701	0	0	0.213980029
PSMD8	0	0.360968753	0.109	0.56	0	0	0.194642857
VAMP8	0	0.360764844	0.257	0.824	0	0	0.311893204
POLR2L	0	0.357728326	0.148	0.649	0	0	0.228043143
TMA7	0	0.355714321	0.251	0.83	0	0	0.302409639
SRP14	0	0.355649208	0.277	0.877	0	0	0.315849487
NDUFA11	0	0.354082376	0.119	0.704	0	0	0.169034091
ATP6V0B	0	0.35272523	0.281	0.88	0	0	0.319318182
PSENEN	0	0.344883309	0.082	0.48	0	0	0.170833333
RPL22	0	0.342184823	0.361	0.868	0	0	0.415898618
NOP10	0	0.340522352	0.152	0.694	0	0	0.219020173
H2AFZ	0	0.339283782	0.182	0.709	0	0	0.256699577
RNF7	0	0.336759658	0.086	0.522	0	0	0.164750958
SOD1	0	0.336673569	0.132	0.652	0	0	0.202453988
LAMTOR5	0	0.335801	0.115	0.599	0	0	0.191986644
RPSA	0	0.334776635	0.359	0.912	0	0	0.393640351
HLA-DMB	0	0.334426315	0.25	0.742	0	0	0.336927224
CHMP2A	0	0.330365799	0.098	0.553	0	0	0.17721519
RPLP0	0	0.329816436	0.491	0.961	0	0	0.510926119
HSBP1	0	0.328604562	0.1	0.61	0	0	0.163934426
PPP1CA	0	0.32746086	0.124	0.639	0	0	0.194053208
PRDX6	0	0.322577185	0.131	0.609	0	0	0.215106732
TMEM59	0	0.322495788	0.196	0.779	0	0	0.251604621
CTSC	0	0.321744235	0.244	0.75	0	0	0.325333333
MGST3	0	0.316736657	0.137	0.654	0	0	0.209480122
SPCS2	0	0.314454474	0.148	0.668	0	0	0.221556886
SAP18	0	0.313926519	0.155	0.731	0	0	0.212038304
HSPE1	0	0.312965552	0.125	0.595	0	0	0.210084034
LSM3	0	0.309260342	0.081	0.477	0	0	0.169811321
ETFB	0	0.307948771	0.066	0.478	0	0	0.138075314
ARPC3	0	0.3061075	0.348	0.922	0	0	0.377440347
MPC2	0	0.306072788	0.126	0.597	0	0	0.211055276
C14orf166	0	0.305843777	0.08	0.555	0	0	0.144144144
OSTC	0	0.305339341	0.096	0.526	0	0	0.182509506
NDUFV2	0	0.30532249	0.094	0.537	0	0	0.175046555
GPX4	0	0.303753797	0.259	0.86	0	0	0.301162791
MYEOV2	0	0.302772104	0.118	0.577	0	0	0.204506066
NDUFB7	0	0.301662902	0.098	0.599	0	0	0.16360601
ATP5J2	0	0.299248075	0.189	0.761	0	0	0.248357424
SDHC	0	0.298267258	0.08	0.503	0	0	0.159045726
GSTP1	0	0.295684504	0.214	0.782	0	0	0.273657289
MT-ND5	0	0.295410605	0.239	0.786	0	0	0.304071247
NEDD8	0	0.294176014	0.159	0.742	0	0	0.214285714
SLC25A5	0	0.293712965	0.196	0.769	0	0	0.254876463
DHRS7	0	0.29293507	0.159	0.691	0	0	0.230101302
HLA-DMA	0	0.291219538	0.33	0.858	0	0	0.384615385
MDH1	0	0.290046954	0.074	0.45	0	0	0.164444444
SUMO2	0	0.289487077	0.175	0.775	0	0	0.225806452
CYCS	0	0.288218286	0.139	0.641	0	0	0.216848674
SH3BGRL	0	0.286841334	0.193	0.759	0	0	0.25428195
COX6A1	0	0.286705826	0.195	0.798	0	0	0.244360902
ATP5J	0	0.283056943	0.133	0.679	0	0	0.195876289
DYNLL1	0	0.281924751	0.202	0.757	0	0	0.266842801
PAIP2	0	0.281754529	0.089	0.561	0	0	0.158645276
LAP3	0	0.280805723	0.117	0.579	0	0	0.202072539
RPL6	0	0.279148792	0.514	0.958	0	0	0.536534447
UXT	0	0.278668002	0.086	0.544	0	0	0.158088235
VDAC2	0	0.273639757	0.097	0.618	0	0	0.156957929
PA2G4	0	0.270662087	0.074	0.449	0	0	0.16481069
NAMPT	0	0.270192776	0.116	0.545	0	0	0.212844037
CHMP5	0	0.270024002	0.066	0.463	0	0	0.142548596
RNF181	0	0.266619836	0.114	0.578	0	0	0.197231834
ASAH1	0	0.265207039	0.272	0.81	0	0	0.335802469
SERF2	0	0.26390685	0.536	0.967	0	0	0.554291624
NDUFA13	0	0.261058594	0.166	0.704	0	0	0.235795455
MRPL51	0	0.261029955	0.082	0.513	0	0	0.159844055
PRDX3	0	0.260982966	0.093	0.508	0	0	0.183070866
MINOS1	0	0.260912562	0.134	0.668	0	0	0.200598802
ATRAID	0	0.26010338	0.079	0.544	0	0	0.145220588
VPS29	0	0.259184128	0.097	0.574	0	0	0.168989547
ENY2	0	0.257777709	0.081	0.575	0	0	0.140869565
UBB	0	0.255504469	0.33	0.906	0	0	0.364238411
PRDX4	0	0.254523764	0.071	0.456	0	0	0.155701754
ATP5L	0	0.25423216	0.295	0.882	0	0	0.33446712
POLR2E	0	0.253239828	0.068	0.471	0	0	0.144373673
HSPA8	0	0.252715304	0.282	0.818	0	0	0.344743276
CDC42	0	0.252010909	0.149	0.641	0	0	0.232449298
BLOC1S1	0	0.250820312	0.114	0.657	0	0	0.173515982
DAD1	0	0.249186789	0.15	0.703	0	0	0.213371266
ATP5E	0	0.244079124	0.471	0.945	0	0	0.498412698
SH3BGRL3	0	0.243229017	0.339	0.889	0	0	0.381327334
SCAMP2	0	0.241545471	0.084	0.546	0	0	0.153846154
ATP5F1	0	0.238485721	0.11	0.581	0	0	0.189328744
ATP5G3	0	0.237305499	0.138	0.714	0	0	0.193277311
PSMC5	0	0.23692267	0.048	0.448	0	0	0.107142857
PTMA	0	0.236522799	0.587	0.986	0	0	0.595334686
MYL12A	0	0.236012238	0.192	0.792	0	0	0.242424242
ATP6AP2	0	0.235588026	0.161	0.672	0	0	0.239583333
NACA	0	0.234918678	0.408	0.951	0	0	0.429022082
CNBP	0	0.234201239	0.152	0.707	0	0	0.214992928
UFC1	0	0.233319765	0.073	0.534	0	0	0.13670412
COX7A2	0	0.231714716	0.192	0.769	0	0	0.249674902
CALM2	0	0.231630213	0.388	0.923	0	0	0.420368364
APMAP	0	0.230162092	0.102	0.536	0	0	0.190298507
FCGRT	0	0.228588569	0.354	0.885	0	0	0.4
NDUFC2	0	0.226816938	0.123	0.678	0	0	0.181415929
MYL12B	0	0.226782409	0.17	0.767	0	0	0.221642764
HMGN3	0	0.225837613	0.081	0.549	0	0	0.147540984
GHITM	0	0.225603574	0.1	0.594	0	0	0.168350168
RBM8A	0	0.225062205	0.082	0.547	0	0	0.149908592
HINT1	0	0.224854131	0.176	0.743	0	0	0.236877524
C1orf162	0	0.22448299	0.229	0.804	0	0	0.284825871
GSTK1	0	0.224264669	0.106	0.593	0	0	0.178752108
CSNK2B	0	0.22387852	0.098	0.592	0	0	0.165540541
UBL5	0	0.223219482	0.195	0.784	0	0	0.24872449
MYL6	0	0.22250517	0.485	0.949	0	0	0.511064278
MDH2	0	0.221275061	0.069	0.525	0	0	0.131428571
RPS25	0	0.21701921	0.561	0.973	0	0	0.576567318
BCAP31	0	0.216013661	0.125	0.699	0	0	0.178826896
ARPC1B	0	0.215752153	0.312	0.853	0	0	0.365767878
PGAM1	0	0.214992883	0.083	0.483	0	0	0.17184265
RPS13	0	0.214525275	0.605	0.977	0	0	0.619242579
NDUFS8	0	0.214174662	0.076	0.486	0	0	0.156378601
DDT	0	0.21343109	0.081	0.506	0	0	0.160079051
UBE2L3	0	0.21310286	0.078	0.526	0	0	0.148288973
ARF4	0	0.212795542	0.092	0.538	0	0	0.171003717
DYNLT1	0	0.212042105	0.075	0.515	0	0	0.145631068
ATP6V1G1	0	0.209550619	0.157	0.709	0	0	0.221438646
NPM1	0	0.209446181	0.287	0.878	0	0	0.326879271
AKR1B1	0	0.209324051	0.163	0.691	0	0	0.235890014
RPS15	0	0.208502068	0.63	0.992	0	0	0.635080645
AKR1A1	0	0.205603321	0.114	0.606	0	0	0.188118812
SDCBP	0	0.205381657	0.293	0.837	0	0	0.350059737
SRP9	0	0.202921003	0.078	0.506	0	0	0.154150198
PGK1	0	0.202028173	0.262	0.797	0	0	0.328732748
LAMTOR4	0	0.201945309	0.162	0.762	0	0	0.212598425
NDUFS5	0	0.201298862	0.16	0.728	0	0	0.21978022
ERP29	0	0.201183045	0.105	0.638	0	0	0.164576803
ANAPC11	0	0.201147584	0.122	0.635	0	0	0.192125984
NUDC	0	0.200399328	0.053	0.444	0	0	0.119369369
COX6C	0	0.200085423	0.182	0.764	0	0	0.238219895
ECH1	0	0.199839773	0.069	0.476	0	0	0.144957983
TBCA	0	0.199438165	0.082	0.572	0	0	0.143356643
TMEM14C	0	0.198637133	0.11	0.61	0	0	0.180327869
BST2	0	0.198600735	0.19	0.776	0	0	0.244845361
RAN	0	0.197367753	0.147	0.679	0	0	0.216494845
COX4I1	0	0.19709435	0.338	0.931	0	0	0.363050483
ERH	0	0.194487711	0.098	0.599	0	0	0.16360601
RPS5	0	0.193890705	0.423	0.958	0	0	0.441544885
DRAM2	0	0.192385755	0.071	0.518	0	0	0.137065637
REEP5	0	0.191785286	0.097	0.607	0	0	0.159802306
LAMTOR2	0	0.191782665	0.095	0.601	0	0	0.158069884
WDR83OS	0	0.191535337	0.131	0.698	0	0	0.187679083
GABARAPL2	0	0.191532308	0.108	0.627	0	0	0.172248804
TMBIM6	0	0.191150251	0.276	0.857	0	0	0.322053676
SELK	0	0.189925099	0.133	0.668	0	0	0.199101796
TRMT112	0	0.18881856	0.125	0.677	0	0	0.184638109
RBX1	0	0.18869488	0.127	0.663	0	0	0.191553544
RPL36AL	0	0.188626051	0.256	0.88	0	0	0.290909091
LDHB	0	0.187807739	0.133	0.662	0	0	0.200906344
SEPW1	0	0.187769649	0.099	0.563	0	0	0.175843694
TMEM50A	0	0.18765835	0.091	0.602	0	0	0.151162791
15-Sep	0	0.187474955	0.112	0.64	0	0	0.175
NDUFS7	0	0.186756114	0.079	0.553	0	0	0.142857143
GLUL	0	0.185192235	0.388	0.888	0	0	0.436936937
COX8A	0	0.182922494	0.149	0.752	0	0	0.198138298
HLA-A	0	0.181956457	0.533	0.969	0	0	0.5500516
NDUFB9	0	0.180761472	0.077	0.595	0	0	0.129411765
NDUFA2	0	0.180030968	0.091	0.586	0	0	0.155290102
NDUFB11	0	0.179188859	0.125	0.676	0	0	0.184911243
TALDO1	0	0.17876171	0.113	0.623	0	0	0.181380417
SON	0	0.178219081	0.105	0.65	0	0	0.161538462
ARF1	0	0.177221628	0.145	0.725	0	0	0.2
SMS	0	0.177142706	0.098	0.565	0	0	0.173451327
FAU	0	0.17475311	0.519	0.974	0	0	0.532854209
RPL24	0	0.173959551	0.363	0.941	0	0	0.38575983
SNX2	0	0.173725643	0.063	0.488	0	0	0.129098361
SSR4	0	0.170747429	0.18	0.77	0	0	0.233766234
FCGR2A	0	0.170398672	0.146	0.731	0	0	0.199726402
ANAPC16	0	0.170049165	0.124	0.647	0	0	0.191653787
EEF1B2	0	0.169296478	0.259	0.877	0	0	0.295324971
LAMTOR1	0	0.168511569	0.121	0.684	0	0	0.176900585
PSMB1	0	0.168417722	0.118	0.681	0	0	0.173274596
PSMA1	0	0.16742883	0.086	0.57	0	0	0.150877193
C11orf58	0	0.167375985	0.095	0.596	0	0	0.159395973
VDAC1	0	0.164105223	0.098	0.581	0	0	0.168674699
S100A11	0	0.16140865	0.543	0.958	0	0	0.566805846
RPL14	0	0.161278366	0.483	0.968	0	0	0.498966942
HNRNPA1	0	0.159311045	0.297	0.881	0	0	0.337116913
NDUFB4	0	0.158945087	0.086	0.61	0	0	0.140983607
PSME1	0	0.158275576	0.124	0.668	0	0	0.185628743
NDUFB5	0	0.15783612	0.074	0.522	0	0	0.141762452
GLRX	0	0.156228846	0.114	0.603	0	0	0.189054726
FAM96B	0	0.155116891	0.091	0.562	0	0	0.161921708
RHOA	0	0.154562648	0.219	0.853	0	0	0.256740914
TCEB1	0	0.153837224	0.083	0.538	0	0	0.154275093
PTGES3	0	0.153691282	0.116	0.645	0	0	0.179844961
LSM7	0	0.15368908	0.062	0.48	0	0	0.129166667
COX17	0	0.153494023	0.078	0.502	0	0	0.155378486
TCEB2	0	0.152969984	0.157	0.776	0	0	0.202319588
RPS7	0	0.152404454	0.455	0.96	0	0	0.473958333
COX5B	0	0.151636906	0.198	0.806	0	0	0.245657568
SHFM1	0	0.150869907	0.086	0.603	0	0	0.142620232
SSR3	0	0.150656867	0.096	0.594	0	0	0.161616162
EIF3H	0	0.150015036	0.103	0.667	0	0	0.154422789
C19orf53	0	0.149668599	0.101	0.625	0	0	0.1616
SLIRP	0	0.146381944	0.077	0.538	0	0	0.143122677
BSG	0	0.145040296	0.1	0.628	0	0	0.159235669
NDUFB3	0	0.144363551	0.065	0.485	0	0	0.134020619
RPS15A	0	0.14431753	0.588	0.979	0	0	0.60061287
SNRPD2	0	0.144087157	0.116	0.693	0	0	0.167388167
UBXN1	0	0.143410674	0.102	0.634	0	0	0.160883281
CD86	0	0.143179124	0.105	0.573	0	0	0.183246073
C19orf70	0	0.141403821	0.067	0.522	0	0	0.12835249
CD99	0	0.140875812	0.162	0.704	0	0	0.230113636
ATP5H	0	0.139319945	0.104	0.629	0	0	0.165341812
AP2S1	0	0.139126746	0.159	0.717	0	0	0.221757322
TMEM230	0	0.138789814	0.095	0.569	0	0	0.166959578
DNAJB6	0	0.136978724	0.108	0.623	0	0	0.173354735
UQCR10	0	0.136870785	0.164	0.757	0	0	0.21664465
RPS9	0	0.135330389	0.597	0.983	0	0	0.607324517
OAZ1	0	0.134373434	0.531	0.975	0	0	0.544615385
TMEM14B	0	0.134322801	0.058	0.473	0	0	0.122621564
SLC3A2	0	0.133800267	0.105	0.568	0	0	0.184859155
PFDN5	0	0.133543259	0.35	0.934	0	0	0.374732334
GNG5	0	0.132889785	0.15	0.734	0	0	0.204359673
FKBP1A	0	0.131211943	0.157	0.695	0	0	0.225899281
CIRBP	0	0.130985999	0.197	0.831	0	0	0.237063779
SP100	0	0.130816288	0.078	0.497	0	0	0.15694165
LITAF	0	0.129994059	0.156	0.689	0	0	0.226415094
LMAN2	0	0.12994835	0.083	0.565	0	0	0.146902655
SMDT1	0	0.129895712	0.058	0.549	0	0	0.10564663
HNRNPDL	0	0.129106644	0.156	0.741	0	0	0.210526316
PHPT1	0	0.127667391	0.078	0.561	0	0	0.139037433
PSMA7	0	0.127165672	0.168	0.773	0	0	0.217335058
UBE2D3	0	0.127038301	0.167	0.781	0	0	0.213828425
DBI	0	0.125595914	0.214	0.806	0	0	0.265508685
GMFG	0	0.125047116	0.142	0.731	0	0	0.194254446
TMED10	0	0.12394933	0.103	0.609	0	0	0.169129721
LY86	0	0.122989127	0.162	0.742	0	0	0.218328841
RNF13	0	0.121709349	0.097	0.553	0	0	0.175406872
TMEM258	0	0.121561037	0.132	0.709	0	0	0.186177715
CLIC1	0	0.120541343	0.264	0.868	0	0	0.304147465
PFDN2	0	0.115382192	0.067	0.494	0	0	0.13562753
RPS8	0	0.114274512	0.6	0.984	0	0	0.609756098
CTSS	0	0.114263077	0.226	0.818	0	0	0.276283619
NDUFAF3	0	0.114190913	0.052	0.478	0	0	0.108786611
HNRNPA2B1	0	0.113569924	0.188	0.783	0	0	0.240102171
ATP6V1F	0	0.113555623	0.22	0.834	0	0	0.263788969
SF3B5	0	0.111633396	0.092	0.603	0	0	0.152570481
RNH1	0	0.110680744	0.072	0.532	0	0	0.135338346
ATP5A1	0	0.110547386	0.087	0.615	0	0	0.141463415
TUBB	0	0.109473985	0.18	0.691	0	0	0.260492041
SELT	0	0.105212774	0.116	0.674	0	0	0.172106825
RPL29	0	0.104508223	0.461	0.972	0	0	0.474279835
AP2M1	0	0.104200853	0.102	0.664	0	0	0.153614458
PAPOLA	0	0.10233377	0.052	0.441	0	0	0.117913832
SCP2	0	0.102109784	0.077	0.542	0	0	0.142066421
ATP5B	0	0.10200408	0.143	0.72	0	0	0.198611111
SRSF3	0	0.101845406	0.127	0.675	0	0	0.188148148
CIB1	0	0.100688924	0.1	0.619	0	0	0.161550889
SERPINB1	0	0.099560406	0.111	0.634	0	0	0.175078864
C11orf31	0	0.099426647	0.124	0.66	0	0	0.187878788
DAZAP2	0	0.098626425	0.093	0.584	0	0	0.159246575
CFL1	0	0.098064754	0.504	0.965	0	0	0.522279793
RPL31	0	0.097217942	0.54	0.982	0	0	0.549898167
TOMM7	0	0.097202387	0.227	0.847	0	0	0.268004723
NDUFA1	0	0.097097918	0.135	0.715	0	0	0.188811189
BANF1	0	0.096761186	0.09	0.548	0	0	0.164233577
RPL35	0	0.094990461	0.514	0.979	0	0	0.525025536
PSMB7	0	0.094974498	0.064	0.51	0	0	0.125490196
COPE	0	0.092087975	0.141	0.739	0	0	0.190798376
NDUFB10	0	0.090424994	0.069	0.543	0	0	0.127071823
LAIR1	0	0.089275296	0.08	0.558	0	0	0.143369176
PLSCR1	0	0.086971052	0.097	0.591	0	0	0.164128596
UBC	0	0.086138667	0.518	0.964	0	0	0.537344398
RPS27L	0	0.085666585	0.143	0.695	0	0	0.205755396
M6PR	0	0.085283166	0.067	0.494	0	0	0.13562753
APH1A	0	0.084110892	0.048	0.47	0	0	0.10212766
MRPS21	0	0.084106387	0.068	0.55	0	0	0.123636364
COX7B	0	0.083044688	0.101	0.605	0	0	0.166942149
RBM39	0	0.080315597	0.064	0.601	0	0	0.106489185
RPS23	0	0.080206306	0.583	0.984	0	0	0.592479675
TOMM20	0	0.079297694	0.062	0.469	0	0	0.132196162
ANXA5	0	0.079063687	0.202	0.797	0	0	0.253450439
RPL35A	0	0.078921288	0.512	0.97	0	0	0.527835052
RTN3	0	0.078723295	0.081	0.517	0	0	0.156673114
SEC62	0	0.077979972	0.107	0.617	0	0	0.173419773
ARL6IP1	0	0.076409066	0.14	0.714	0	0	0.196078431
RPS24	0	0.076336247	0.548	0.976	0	0	0.56147541
PSME2	0	0.076008906	0.102	0.597	0	0	0.170854271
RPN2	0	0.075997286	0.112	0.623	0	0	0.179775281
TMEM219	0	0.075782887	0.109	0.665	0	0	0.163909774
PPIB	0	0.07163163	0.173	0.75	0	0	0.230666667
UQCRH	0	0.070590578	0.153	0.766	0	0	0.199738903
APRT	0	0.070368461	0.093	0.603	0	0	0.154228856
COMT	0	0.070226817	0.078	0.562	0	0	0.138790036
CD68	0	0.070004769	0.337	0.902	0	0	0.373614191
RBM3	0	0.069390859	0.117	0.688	0	0	0.17005814
BNIP3L	0	0.068506286	0.093	0.571	0	0	0.162872154
DYNLRB1	0	0.068217916	0.075	0.571	0	0	0.131348511
RPL10A	0	0.065653815	0.438	0.956	0	0	0.458158996
ROMO1	0	0.06479832	0.067	0.487	0	0	0.137577002
SUB1	0	0.063096418	0.105	0.65	0	0	0.161538462
CDC37	0	0.059880755	0.069	0.509	0	0	0.135559921
OST4	0	0.059025429	0.194	0.797	0	0	0.243412798
OCIAD1	0	0.057474173	0.048	0.507	0	0	0.094674556
RAB1A	0	0.056746762	0.085	0.591	0	0	0.143824027
RABAC1	0	0.054105829	0.07	0.568	0	0	0.123239437
SCPEP1	0	0.053738674	0.1	0.565	0	0	0.17699115
TBXAS1	0	0.050126124	0.094	0.601	0	0	0.15640599
GNB2L1	0	0.049041369	0.452	0.965	0	0	0.468393782
PARK7	0	0.047731534	0.121	0.705	0	0	0.171631206
RAB7A	0	0.045209933	0.105	0.635	0	0	0.165354331
TUBA1B	0	0.044957922	0.396	0.901	0	0	0.439511654
MS4A7	0	0.044559694	0.241	0.803	0	0	0.300124533
BRK1	0	0.040600423	0.159	0.784	0	0	0.202806122
TMEM9B	0	0.040190389	0.079	0.511	0	0	0.154598826
AUP1	0	0.03987417	0.06	0.521	0	0	0.115163148
SNRPB	0	0.03870372	0.076	0.545	0	0	0.139449541
ENSA	0	0.036766916	0.06	0.495	0	0	0.121212121
ARHGDIB	0	0.036288631	0.243	0.858	0	0	0.283216783
VPS28	0	0.036276226	0.071	0.606	0	0	0.117161716
C4orf3	0	0.036208946	0.133	0.678	0	0	0.196165192
RPL8	0	0.035075213	0.521	0.981	0	0	0.531090724
COX6B1	0	0.033076683	0.184	0.839	0	0	0.219308701
FKBP2	0	0.03271829	0.08	0.59	0	0	0.13559322
ACTR3	0	0.029799462	0.077	0.545	0	0	0.141284404
RAP1A	0	0.028018909	0.105	0.663	0	0	0.158371041
TUBA1A	0	0.025403125	0.102	0.623	0	0	0.163723917
EIF3D	0	0.019749676	0.064	0.509	0	0	0.125736739
COX7A2L	0	0.018904418	0.078	0.556	0	0	0.14028777
TMED9	0	0.018537561	0.124	0.703	0	0	0.176386913
SSR2	0	0.018478778	0.12	0.694	0	0	0.172910663
CD53	0	0.015060172	0.177	0.788	0	0	0.224619289
HIGD2A	0	0.011472084	0.104	0.671	0	0	0.154992548
LAPTM5	0	0.010855394	0.47	0.955	0	0	0.492146597
XRCC6	0	0.009589734	0.069	0.498	0	0	0.138554217
CKLF	0	0.007941919	0.107	0.649	0	0	0.164869029
EIF3E	0	0.006122866	0.111	0.659	0	0	0.168437026
RAP1B	0	0.002752313	0.061	0.459	0	0	0.132897603
TUFM	0	0.002240275	0.084	0.56	0	0	0.15
SEC11A	0	0.002017044	0.119	0.688	0	0	0.172965116
ARPC4	0	0.001193135	0.08	0.556	0	0	0.143884892
POLR2J	4.94065645841247e-324	0.212845359	0.07	0.484	1.49771059880315e-319	0	0.144628099
TAGLN2	2.47032822920623e-323	0.308238299	0.109	0.539	7.48855299401577e-319	0	0.202226345
NDUFS2	1.18575755001899e-322	0.177695861	0.06	0.445	3.59450543712757e-318	0	0.134831461
ID2	1.38338380835549e-322	0.14411341	0.297	0.8	4.19358967664883e-318	0	0.37125
FAM96A	2.42092166462211e-322	0.057320447	0.054	0.463	7.33878193413546e-318	0	0.11663067
CREM	2.36163378712116e-321	0.397188569	0.199	0.635	7.15905666227908e-317	0	0.313385827
NAGK	6.55131046385493e-321	0.195558026	0.067	0.455	1.98596425401298e-316	0	0.147252747
PET100	1.01678709914129e-320	0.115752442	0.073	0.463	3.08228841233689e-316	0	0.157667387
CHI3L1	1.09188507730915e-320	1.880278367	0.53	0.444	3.30994042335497e-316	0	1.193693694
RTFDC1	1.32854252166711e-320	0.051488893	0.053	0.463	4.02734380018168e-316	0	0.114470842
IFITM3	3.46834083380555e-320	0.097308783	0.112	0.621	1.05139284035981e-315	0	0.180354267
PSMB8	4.40657149525808e-320	0.016161371	0.051	0.476	1.33580808307253e-315	0	0.107142857
MT-ND1	1.56816435990012e-319	0.384984552	0.498	0.915	4.75373344060121e-315	0	0.544262295
BUD31	1.45614485601853e-318	0.223245353	0.07	0.456	4.41415751653457e-314	0	0.153508772
HMGB2	4.15939539330016e-318	0.302991249	0.142	0.599	1.26087911952501e-313	0	0.23706177
HSPD1	5.02863472796742e-318	0.240846124	0.092	0.506	1.52438033143604e-313	0	0.181818182
HMGN2	8.21873261200455e-318	0.690730459	0.224	0.572	2.49142660400306e-313	0	0.391608392
LINC00493	1.04253236588043e-317	0.20261065	0.063	0.465	3.16033261392993e-313	0	0.135483871
EIF4H	3.28923808466293e-317	0.163640387	0.046	0.408	9.97099632984721e-313	0	0.112745098
LDHA	4.27741334818791e-317	0.263616424	0.358	0.828	1.29665508236968e-312	0	0.43236715
CCT8	2.36225008460778e-316	0.079346815	0.061	0.466	7.16092490648003e-312	0	0.130901288
LAMP2	2.58658276499084e-316	0.278566427	0.091	0.482	7.84096699379323e-312	0	0.18879668
SOD2	2.90740691066578e-316	0.562892669	0.235	0.665	8.81351330899224e-312	0	0.353383459
RPL27A	5.14239877764447e-316	0.234317428	0.657	0.986	1.55886676545514e-311	0	0.6663286
COPS6	8.49399525898412e-316	0.327448327	0.053	0.431	2.57486972280845e-311	0	0.122969838
MRPL52	6.70711002875464e-315	0.107220095	0.058	0.447	2.03319333411668e-310	0	0.129753915
SUPT4H1	1.17939603734331e-314	0.079679031	0.063	0.493	3.57522114760252e-310	0	0.127789047
SNX6	1.62849227868796e-314	0.262847225	0.07	0.436	4.93661149361468e-310	0	0.160550459
MGST2	7.68014269258065e-314	0.176040012	0.087	0.487	0.00E+00	0	0.178644764
VKORC1	8.61125738038928e-314	0.035186946	0.068	0.523	0.00E+00	0	0.13001912
PSMA4	1.95531746595286e-313	0.086280146	0.06	0.491	0.00E+00	0	0.122199593
C5AR1	3.20045529195007e-313	0.013862898	0.116	0.591	0.00E+00	0	0.196277496
SNX17	4.66118625684255e-313	0.128603649	0.051	0.409	0.00E+00	0	0.124694377
GAA	9.02858200429924e-313	0.030531184	0.051	0.462	2.74E-308	0	0.11038961
NDUFAB1	4.04100789079732e-312	0.068267062	0.065	0.46	1.22E-307	0	0.141304348
DBNL	4.4362306793576e-312	0.021326639	0.064	0.467	1.34E-307	0	0.137044968
TREM2	4.19392055524631e-311	0.02887028	0.306	0.811	1.27E-306	0	0.377311961
HNRNPA3	4.91896505346129e-310	0.084272399	0.088	0.496	1.49E-305	0	0.177419355
PSMB2	6.07010680336869e-310	0.15197976	0.074	0.47	1.84E-305	0	0.157446809
UQCRC1	0.00E+00	0.061188762	0.056	0.425	3.73E-305	0	0.131764706
MRPL20	0.00E+00	0.141984087	0.069	0.466	5.06E-305	0	0.14806867
NDUFC1	0.00E+00	0.115919653	0.058	0.446	5.57E-304	0	0.130044843
EIF1	8.78E-308	0.33473161	0.684	0.984	2.66E-303	0	0.695121951
RPS12	1.00E-307	0.206733706	0.643	0.984	3.04E-303	0	0.653455285
TMEM256	2.56E-307	0.088397785	0.055	0.456	7.76E-303	0	0.120614035
ERCC1	4.26E-307	0.298168752	0.053	0.477	1.29E-302	0	0.111111111
GLIPR1	5.33E-307	0.324467058	0.092	0.488	1.61E-302	0	0.18852459
EIF6	5.67E-307	0.217559227	0.053	0.435	1.72E-302	0	0.12183908
H3F3A	4.52E-304	0.585642772	0.406	0.762	1.37E-299	0	0.532808399
PSMB5	5.78E-304	0.557620089	0.063	0.432	1.75E-299	0	0.145833333
STOM	4.98E-303	0.098021089	0.06	0.425	1.51E-298	0	0.141176471
MT-CYB	6.31E-303	0.543500972	0.57	0.921	1.91E-298	0	0.618892508
ATOX1	1.11E-302	0.005844835	0.081	0.532	3.35E-298	0	0.152255639
EIF1B	2.17E-302	0.074653862	0.052	0.467	6.58E-298	0	0.111349036
RPL19	3.17E-302	0.026144382	0.621	0.985	9.62E-298	0	0.630456853
SRSF7	4.95E-302	0.152940564	0.097	0.52	1.50E-297	0	0.186538462
NPL	6.52E-302	0.173725414	0.081	0.436	1.98E-297	0	0.185779817
POLR2G	1.58E-301	0.157930021	0.065	0.463	4.77E-297	0	0.140388769
RPLP2	3.09E-301	0.082136769	0.635	0.989	9.37E-297	0	0.64206269
COX14	7.18E-301	0.057854433	0.047	0.464	2.18E-296	0	0.101293103
CTSB	2.38E-300	0.270780819	0.612	0.965	7.20E-296	0	0.634196891
SAT2	5.00E-300	0.199905335	0.07	0.468	1.52E-295	0	0.14957265
MORF4L2	6.89E-300	0.079344289	0.06	0.479	2.09E-295	0	0.12526096
BLVRB	7.85E-300	0.593511378	0.102	0.451	2.38E-295	0	0.22616408
TMEM179B	8.36E-300	0.305619082	0.057	0.421	2.54E-295	0	0.135391924
PEPD	8.52E-299	0.169120661	0.047	0.398	2.58E-294	0	0.118090452
ETF1	1.17E-298	0.140801267	0.042	0.397	3.56E-294	0	0.105793451
RPL32	1.42E-298	0.067672251	0.645	0.991	4.30E-294	0	0.650857719
CTSL	2.08E-298	0.352975316	0.272	0.705	6.31E-294	0	0.385815603
PLAUR	5.38E-298	0.380567984	0.291	0.769	1.63E-293	0	0.378413524
DNAJC8	1.15E-297	0.022194074	0.05	0.456	3.49E-293	0	0.109649123
BTF3L4	1.22E-297	0.167379479	0.049	0.413	3.70E-293	0	0.118644068
TXNDC17	1.65E-297	0.215202574	0.061	0.432	5.00E-293	0	0.141203704
TXN	6.64E-297	0.312200724	0.113	0.521	2.01E-292	0	0.216890595
SNRPB2	9.28E-297	0.110113614	0.053	0.446	2.81E-292	0	0.118834081
TXNDC12	1.11E-296	0.004840474	0.049	0.448	3.35E-292	0	0.109375
TRAPPC3	1.60E-296	0.269016926	0.052	0.379	4.84E-292	0	0.137203166
EIF1AX	3.58E-296	0.110352485	0.055	0.426	1.09E-291	0	0.129107981
CCT3	5.74E-296	0.142432632	0.057	0.42	1.74E-291	0	0.135714286
ECHS1	1.23E-295	0.040945765	0.043	0.426	3.74E-291	0	0.100938967
NAA20	3.03E-295	0.22240916	0.073	0.456	9.18E-291	0	0.160087719
SSB	4.15E-295	0.137921477	0.064	0.461	1.26E-290	0	0.138828633
ATP5G1	9.11E-295	0.090994656	0.071	0.479	2.76E-290	0	0.14822547
TECR	1.63E-294	0.23530874	0.074	0.442	4.95E-290	0	0.167420814
IL18	2.36E-294	0.053251435	0.072	0.487	7.16E-290	0	0.147843943
CISD2	5.72E-294	0.276844623	0.06	0.388	1.73E-289	0	0.154639175
RSL1D1	1.34E-293	0.010909241	0.055	0.46	4.06E-289	0	0.119565217
NAA38	3.66E-293	0.529606246	0.066	0.4	1.11E-288	0	0.165
C7orf73	8.60E-293	0.17586284	0.056	0.413	2.61E-288	0	0.13559322
ZFAND6	1.14E-292	0.141011276	0.052	0.406	3.47E-288	0	0.128078818
CCT6A	1.23E-292	0.102631442	0.05	0.412	3.73E-288	0	0.121359223
PRDX2	1.31E-292	0.186877602	0.067	0.457	3.98E-288	0	0.146608315
CD163	1.47E-292	0.03578358	0.198	0.674	4.45E-288	0	0.293768546
BZW1	8.67E-292	0.096748019	0.06	0.42	2.63E-287	0	0.142857143
CARD16	1.02E-291	0.235114527	0.049	0.404	3.09E-287	0	0.121287129
NDUFA12	3.20E-291	0.140682149	0.052	0.436	9.71E-287	0	0.119266055
NHP2	2.40E-290	0.34568494	0.061	0.415	7.28E-286	0	0.146987952
SNRPD1	2.58E-290	0.153255708	0.057	0.444	7.83E-286	0	0.128378378
MPC1	4.01E-290	0.254309565	0.051	0.376	1.22E-285	0	0.135638298
SBDS	9.09E-290	0.205428931	0.071	0.415	2.75E-285	0	0.171084337
PPIG	1.99E-288	0.104376252	0.041	0.425	6.05E-284	0	0.096470588
PCNP	1.23E-287	0.049583149	0.048	0.418	3.74E-283	0	0.114832536
RPL11	9.07E-287	0.142864014	0.685	0.993	2.75E-282	0	0.689828802
SNRPC	2.12E-285	0.193757388	0.052	0.42	6.42E-281	0	0.123809524
MRPL55	2.19E-285	0.278612953	0.051	0.395	6.65E-281	0	0.129113924
CACYBP	2.98E-285	0.245460054	0.036	0.401	9.04E-281	0	0.089775561
EMC3	1.32E-284	0.245857569	0.061	0.417	4.00E-280	0	0.146282974
CLEC2B	2.64E-284	0.150822308	0.075	0.474	8.01E-280	0	0.158227848
SDHB	2.96E-284	0.083638866	0.056	0.415	8.98E-280	0	0.134939759
VMA21	7.30E-284	0.162600046	0.051	0.389	2.21E-279	0	0.131105398
PCMT1	1.04E-283	0.081822617	0.046	0.424	3.15E-279	0	0.108490566
CCNH	1.59E-283	0.259770134	0.065	0.443	4.81E-279	0	0.146726862
RPS27A	2.99E-283	0.326403247	0.71	0.987	9.06E-279	0	0.71935157
VSIG4	6.30E-283	0.54829236	0.494	0.837	1.91E-278	0	0.590203106
IDH3G	8.64E-283	0.181504337	0.041	0.375	2.62E-278	0	0.109333333
RPL15	1.02E-282	0.204941823	0.695	0.989	3.08E-278	0	0.70273003
GADD45B	1.25E-282	0.365674042	0.26	0.672	3.78E-278	0	0.386904762
RNF114	4.53E-282	0.269004456	0.044	0.372	1.37E-277	0	0.11827957
TMCO1	2.74E-281	0.230851697	0.075	0.461	8.32E-277	0	0.162689805
MLF2	4.25E-281	0.007723207	0.043	0.428	1.29E-276	0	0.10046729
RPS28	7.93E-281	0.115141566	0.586	0.958	2.40E-276	0	0.611691023
DNAJC15	5.43E-280	0.177858536	0.049	0.414	1.64E-275	0	0.118357488
HMOX1	5.80E-280	0.103550989	0.186	0.651	1.76E-275	0	0.285714286
EMC4	7.71E-280	0.148240005	0.039	0.393	2.34E-275	0	0.099236641
TXNL1	1.32E-279	0.3038149	0.056	0.378	4.02E-275	0	0.148148148
EIF5A	1.34E-279	0.046553255	0.085	0.479	4.06E-275	0	0.177453027
PSMA5	1.95E-279	0.139673721	0.041	0.381	5.91E-275	0	0.107611549
GTF2A2	3.38E-279	0.18055637	0.052	0.405	1.03E-274	0	0.128395062
OXA1L	7.64E-279	0.120472341	0.05	0.407	2.32E-274	0	0.122850123
FOXP1	7.93E-279	0.830487668	0.137	0.256	2.40E-274	0	0.53515625
NDUFB6	8.21E-279	0.235661383	0.045	0.38	2.49E-274	0	0.118421053
COPZ1	8.81E-279	0.132113776	0.042	0.416	2.67E-274	0	0.100961538
ASNA1	2.36E-278	0.143035346	0.052	0.398	7.15E-274	0	0.130653266
TIMP1	2.68E-278	0.687574102	0.233	0.624	8.11E-274	0	0.373397436
BEX4	2.82E-278	0.146961757	0.069	0.444	8.54E-274	0	0.155405405
SNRPF	3.30E-278	0.073752315	0.053	0.408	1.00E-273	0	0.129901961
MT-ATP6	6.23E-278	0.481743973	0.474	0.85	1.89E-273	0	0.557647059
MIEN1	1.50E-277	0.344496967	0.048	0.372	4.54E-273	0	0.129032258
SIVA1	1.54E-277	0.137203073	0.071	0.461	4.67E-273	0	0.154013015
SYF2	1.85E-277	0.029287251	0.062	0.463	5.60E-273	0	0.133909287
NDUFA5	3.80E-277	0.206572465	0.045	0.355	1.15E-272	0	0.126760563
LGMN	1.78E-276	0.5072688	0.189	0.513	5.39E-272	0	0.368421053
PSMG2	4.75E-276	0.217397643	0.05	0.395	1.44E-271	0	0.126582278
UBE2A	6.52E-276	0.140719794	0.048	0.387	1.98E-271	0	0.124031008
HNMT	3.23E-275	0.136715772	0.067	0.419	9.78E-271	0	0.159904535
PDAP1	5.55E-275	0.252012256	0.042	0.353	1.68E-270	0	0.11898017
ESD	6.71E-275	0.09200613	0.055	0.406	2.03E-270	0	0.13546798
EMC7	7.24E-275	0.011791862	0.051	0.438	2.19E-270	0	0.116438356
YPEL5	2.25E-274	0.0918115	0.068	0.464	6.82E-270	0	0.146551724
GCA	2.55E-274	0.088801514	0.072	0.435	7.74E-270	0	0.165517241
NAPA	9.27E-274	0.080983811	0.038	0.365	2.81E-269	0	0.104109589
CCT4	1.06E-273	0.018585759	0.052	0.427	3.21E-269	0	0.121779859
RPL22L1	2.95E-273	0.079255666	0.049	0.418	8.95E-269	0	0.11722488
STRAP	8.56E-273	0.124479477	0.048	0.384	2.60E-268	0	0.125
TOMM22	1.35E-272	0.058904323	0.034	0.417	4.10E-268	0	0.081534772
SLC39A1	1.70E-272	0.054774779	0.049	0.411	5.16E-268	0	0.119221411
H2AFJ	6.51E-272	0.131787263	0.045	0.415	1.97E-267	0	0.108433735
ILF2	7.47E-272	0.053805725	0.057	0.426	2.26E-267	0	0.133802817
C1orf54	1.21E-270	0.12546567	0.063	0.429	3.68E-266	0	0.146853147
TAX1BP1	2.74E-270	0.12436389	0.049	0.388	8.31E-266	0	0.12628866
ARL2	4.71E-270	0.300648293	0.071	0.391	1.43E-265	0	0.181585678
ANXA2	1.85E-269	0.294379906	0.203	0.622	5.61E-265	0	0.326366559
RGS2	6.09E-269	0.367720779	0.341	0.748	1.85E-264	0	0.455882353
MRPL18	1.33E-267	0.428401646	0.064	0.355	4.04E-263	0	0.18028169
CNPY2	2.60E-267	0.163562276	0.056	0.395	7.87E-263	0	0.141772152
DSTN	4.21E-267	0.044225138	0.056	0.422	1.28E-262	0	0.132701422
RPN1	1.50E-266	0.075971961	0.051	0.424	4.54E-262	0	0.120283019
NDUFA8	1.84E-266	0.234471702	0.05	0.374	5.59E-262	0	0.13368984
LGALS3	2.16E-266	1.006151743	0.149	0.421	6.54E-262	0	0.35391924
PFDN1	7.36E-266	0.014819531	0.036	0.386	2.23E-261	0	0.093264249
RPL26	5.53E-265	0.147491435	0.666	0.982	1.68E-260	0	0.678207739
CD9	9.18E-265	0.110800357	0.124	0.574	2.78E-260	0	0.216027875
MPP1	1.37E-264	0.020140611	0.044	0.391	4.15E-260	0	0.112531969
DCTN6	5.54E-263	0.368529414	0.037	0.326	1.68E-258	0	0.113496933
RPS10	1.02E-262	0.307852985	0.35	0.718	3.10E-258	0	0.487465181
MT-ND2	1.36E-262	0.562885869	0.635	0.93	4.13E-258	0	0.682795699
MT-ND4	1.39E-262	0.059324766	0.551	0.95	4.20E-258	0	0.58
RPL3	1.65E-262	0.261319092	0.619	0.957	5.02E-258	0	0.646812957
RWDD1	2.33E-262	0.119061101	0.053	0.426	7.05E-258	0	0.124413146
TMEM176B	3.23E-262	0.433599631	0.264	0.639	9.78E-258	0	0.41314554
PSMC2	2.58E-261	0.206081014	0.037	0.34	7.83E-257	0	0.108823529
DGUOK	1.17E-260	0.249503858	0.052	0.363	3.56E-256	0	0.143250689
SERPINF1	1.51E-260	0.127485748	0.086	0.459	4.58E-256	0	0.187363834
CAT	3.08E-260	0.175135714	0.062	0.374	9.35E-256	0	0.165775401
TMEM70	3.47E-260	0.053035234	0.079	0.464	1.05E-255	0	0.170258621
UQCC2	7.48E-260	0.476301062	0.045	0.359	2.27E-255	0	0.125348189
CCT7	2.73E-259	0.135608661	0.053	0.362	8.29E-255	0	0.14640884
CD14	3.40E-259	0.162499962	0.478	0.887	1.03E-254	0	0.538895152
TCEAL4	1.28E-258	0.189192281	0.044	0.383	3.89E-254	0	0.114882507
POLR1D	1.39E-258	0.022258223	0.038	0.411	4.21E-254	0	0.092457421
DDX18	1.45E-258	0.186441896	0.05	0.406	4.40E-254	0	0.123152709
RPS14	2.96E-257	0.072471917	0.681	0.99	8.99E-253	0	0.687878788
SPAG7	3.08E-257	0.057549827	0.049	0.405	9.33E-253	0	0.120987654
PLIN3	5.76E-257	0.156730568	0.045	0.334	1.74E-252	0	0.134730539
TMED5	3.01E-256	0.114929334	0.036	0.348	9.14E-252	0	0.103448276
LSM5	6.07E-256	0.292511357	0.045	0.366	1.84E-251	0	0.12295082
CD151	2.37E-255	0.154794347	0.059	0.391	7.18E-251	0	0.150895141
MESDC2	3.52E-255	0.096552148	0.055	0.408	1.07E-250	0	0.134803922
WBP2	3.76E-255	0.043640475	0.048	0.386	1.14E-250	0	0.124352332
LINC00998	4.33E-255	0.028444406	0.033	0.333	1.31E-250	0	0.099099099
PSMC4	7.74E-255	0.089555948	0.055	0.408	2.35E-250	0	0.134803922
PSMD7	1.36E-254	0.037164758	0.052	0.408	4.11E-250	0	0.12745098
CHCHD7	3.57E-254	0.004707408	0.045	0.404	1.08E-249	0	0.111386139
MRPS15	5.23E-254	0.207787249	0.041	0.338	1.59E-249	0	0.121301775
NDUFA10	6.51E-254	0.161145495	0.045	0.36	1.97E-249	0	0.125
POLR2F	8.24E-254	0.159277941	0.047	0.396	2.50E-249	0	0.118686869
EMP3	1.89E-253	0.205551058	0.118	0.527	5.74E-249	0	0.223908918
RAB13	2.60E-253	0.197743778	0.05	0.402	7.88E-249	0	0.124378109
ABRACL	8.53E-253	0.088025409	0.027	0.34	2.58E-248	0	0.079411765
CCT2	8.71E-253	0.362003901	0.034	0.353	2.64E-248	0	0.09631728
PIH1D1	1.07E-252	0.326371206	0.045	0.355	3.24E-248	0	0.126760563
RNPS1	2.07E-252	0.220843387	0.031	0.375	6.28E-248	0	0.082666667
TMEM176A	3.43E-252	0.343787063	0.089	0.423	1.04E-247	0	0.210401891
TRAPPC2L	4.06E-252	0.195254162	0.042	0.354	1.23E-247	0	0.118644068
ZNF90	1.33E-251	0.451056343	0.175	0.441	4.04E-247	0	0.396825397
TM6SF1	1.56E-251	0.083084721	0.059	0.412	4.74E-247	0	0.143203883
CASP4	5.46E-251	0.110337222	0.04	0.368	1.65E-246	0	0.108695652
PPP1R7	2.56E-250	0.310178678	0.041	0.327	7.77E-246	0	0.125382263
S100A4	1.07E-249	0.442347578	0.294	0.686	3.25E-245	0	0.428571429
ILK	1.53E-249	0.128818393	0.033	0.353	4.63E-245	0	0.093484419
VAMP5	1.72E-249	0.405962084	0.067	0.386	5.21E-245	0	0.17357513
HIGD1A	2.59E-249	0.194813547	0.038	0.311	7.85E-245	0	0.122186495
BCAS2	2.99E-249	0.406393673	0.068	0.394	9.07E-245	0	0.172588832
EWSR1	3.01E-249	0.058833053	0.037	0.38	9.13E-245	0	0.097368421
MRPL54	2.36E-248	0.143662641	0.043	0.38	7.15E-244	0	0.113157895
DPY30	3.87E-247	0.221859228	0.052	0.362	1.17E-242	0	0.143646409
BLOC1S2	4.68E-247	0.02341655	0.049	0.381	1.42E-242	0	0.128608924
ARPC1A	1.48E-246	0.129010476	0.045	0.354	4.49E-242	0	0.127118644
PMVK	3.63E-246	0.120538519	0.035	0.354	1.10E-241	0	0.098870056
DARS	4.48E-246	0.302763583	0.031	0.337	1.36E-241	0	0.091988131
PSMA3	1.33E-245	0.149065974	0.059	0.373	4.04E-241	0	0.158176944
HSD17B10	1.63E-245	0.246637999	0.046	0.349	4.94E-241	0	0.131805158
PSMC1	1.88E-245	0.218618093	0.041	0.323	5.70E-241	0	0.126934985
MAGOH	2.58E-245	0.130271497	0.036	0.374	7.81E-241	0	0.096256684
MED10	1.73E-244	0.329860673	0.054	0.323	5.23E-240	0	0.167182663
HLA-B	1.83E-244	0.099592994	0.664	0.982	5.56E-240	0	0.676171079
PCBD1	2.33E-244	0.061460329	0.034	0.347	7.08E-240	0	0.097982709
CNIH1	2.71E-244	0.124088313	0.038	0.353	8.23E-240	0	0.107648725
NUTF2	1.37E-242	0.009880766	0.042	0.386	4.14E-238	0	0.10880829
CCDC124	1.55E-242	0.234015353	0.031	0.324	4.69E-238	0	0.095679012
DERL1	1.83E-242	0.357453918	0.039	0.302	5.54E-238	0	0.129139073
IL10RB	5.33E-242	0.167304321	0.038	0.343	1.62E-237	0	0.110787172
SERTAD1	8.56E-242	0.257825445	0.058	0.354	2.60E-237	0	0.163841808
NDUFS4	3.87E-241	0.13378679	0.046	0.367	1.17E-236	0	0.125340599
ETFA	4.54E-241	0.147116244	0.047	0.354	1.38E-236	0	0.132768362
CD44	5.03E-241	0.017523794	0.071	0.44	1.52E-236	0	0.161363636
NSMCE1	1.30E-240	0.220200867	0.041	0.329	3.94E-236	0	0.124620061
RPS3A	2.07E-240	0.598630801	0.694	0.932	6.26E-236	0	0.744635193
HLA-DQA1	3.00E-240	0.183752861	0.281	0.692	9.08E-236	0	0.406069364
DCTN3	3.27E-240	0.06523151	0.031	0.358	9.90E-236	0	0.086592179
PPCS	4.53E-240	0.062178417	0.044	0.378	1.37E-235	0	0.116402116
FCGR1B	1.05E-239	0.092346911	0.076	0.418	3.18E-235	0	0.181818182
RPS4X	1.20E-239	0.220909658	0.709	0.985	3.62E-235	0	0.719796954
STX12	2.00E-239	0.067880519	0.039	0.326	6.06E-235	0	0.119631902
DECR1	2.40E-239	0.271001136	0.044	0.335	7.28E-235	0	0.131343284
IDH1	4.09E-239	0.241562874	0.061	0.334	1.24E-234	0	0.182634731
S100A6	5.03E-239	0.44423793	0.263	0.633	1.52E-234	0	0.415481833
CASP1	9.19E-239	0.231843817	0.026	0.405	2.78E-234	0	0.064197531
AP3S1	8.23E-238	0.004620899	0.046	0.378	2.50E-233	0	0.121693122
AHSA1	2.07E-237	0.166509533	0.043	0.32	6.27E-233	0	0.134375
TYROBP	3.51E-237	0.147033911	0.665	0.978	1.06E-232	0	0.6799591
PDCD5	4.63E-237	0.132276472	0.039	0.364	1.40E-232	0	0.107142857
FOLR2	6.86E-237	1.17074762	0.269	0.412	2.08E-232	0	0.652912621
NDUFS3	1.93E-236	0.153124392	0.057	0.357	5.85E-232	0	0.159663866
NAGA	1.95E-236	0.075786051	0.038	0.344	5.91E-232	0	0.110465116
MRPL14	3.23E-236	0.115298404	0.039	0.355	9.80E-232	0	0.109859155
ZNF207	3.69E-236	0.046380812	0.04	0.355	1.12E-231	0	0.112676056
POLR2I	6.49E-236	0.207277851	0.052	0.344	1.97E-231	0	0.151162791
COMMD1	9.83E-236	0.387347755	0.047	0.298	2.98E-231	0	0.157718121
IMPDH2	1.66E-235	0.240512593	0.055	0.329	5.02E-231	0	0.167173252
STAB1	2.19E-235	0.312781269	0.054	0.4	6.64E-231	0	0.135
NOSIP	4.10E-235	0.103497263	0.028	0.354	1.24E-230	0	0.079096045
PLEK	5.31E-235	0.021148218	0.079	0.458	1.61E-230	0	0.172489083
MEA1	3.43E-234	0.09891647	0.044	0.356	1.04E-229	0	0.123595506
SYPL1	8.15E-234	0.123226595	0.045	0.372	2.47E-229	0	0.120967742
FCER1G	1.11E-233	0.25546306	0.625	0.947	3.36E-229	0	0.659978881
TUBA1C	1.55E-233	0.34591144	0.071	0.341	4.69E-229	0	0.208211144
ORMDL2	5.96E-233	0.224964088	0.044	0.359	1.81E-228	0	0.122562674
DDX21	6.24E-233	0.239935696	0.029	0.339	1.89E-228	0	0.085545723
SMIM7	6.71E-233	0.004707109	0.039	0.368	2.03E-228	0	0.105978261
C20orf27	8.66E-233	0.03196451	0.034	0.351	2.63E-228	0	0.096866097
WBSCR22	1.09E-232	0.000622504	0.04	0.364	3.30E-228	0	0.10989011
MEAF6	1.34E-232	0.186053211	0.04	0.335	4.08E-228	0	0.119402985
ZDHHC12	3.99E-232	0.077831377	0.031	0.327	1.21E-227	0	0.094801223
SNRPD3	4.03E-232	0.143733284	0.047	0.359	1.22E-227	0	0.13091922
RPL34	5.13E-232	0.180314655	0.662	0.972	1.55E-227	0	0.681069959
CWC15	5.33E-232	0.01749368	0.033	0.376	1.62E-227	0	0.087765957
NCF4	2.69E-231	0.030494469	0.049	0.384	8.15E-227	0	0.127604167
C11orf73	1.00E-230	0.264309902	0.04	0.291	3.05E-226	0	0.137457045
MRPL34	1.78E-230	0.117420621	0.041	0.337	5.39E-226	0	0.121661721
UBE2V2	2.18E-230	0.228799206	0.039	0.306	6.62E-226	0	0.12745098
PSMF1	5.25E-230	0.276943028	0.028	0.315	1.59E-225	0	0.088888889
RSRC2	7.98E-230	0.07974632	0.031	0.353	2.42E-225	0	0.087818697
STOML2	1.13E-229	0.166803454	0.038	0.323	3.42E-225	0	0.117647059
THOC7	3.68E-229	0.02342227	0.026	0.334	1.12E-224	0	0.077844311
ACP1	1.83E-228	0.007199935	0.04	0.365	5.56E-224	0	0.109589041
ALG5	1.99E-228	0.309053566	0.035	0.307	6.03E-224	0	0.114006515
TMBIM1	6.39E-227	0.117304958	0.042	0.335	1.94E-222	0	0.125373134
YIPF3	7.38E-227	0.151001346	0.035	0.327	2.24E-222	0	0.107033639
TMEM208	8.46E-227	0.06706047	0.044	0.365	2.56E-222	0	0.120547945
HAX1	1.19E-226	0.031186875	0.036	0.379	3.60E-222	0	0.094986807
PARL	1.31E-226	0.011559828	0.029	0.32	3.96E-222	0	0.090625
MRPS12	2.20E-226	0.283716698	0.029	0.279	6.67E-222	0	0.103942652
LSM10	3.06E-226	0.034752322	0.028	0.339	9.27E-222	0	0.08259587
CUEDC2	4.24E-225	0.150578373	0.029	0.316	1.28E-220	0	0.091772152
MMADHC	5.53E-225	0.094383323	0.042	0.343	1.68E-220	0	0.12244898
RPL18A	6.56E-225	0.267641106	0.59	0.924	1.99E-220	0	0.638528139
AMD1	1.49E-224	0.103657349	0.045	0.342	4.51E-220	0	0.131578947
SPTSSA	1.71E-224	0.119198786	0.032	0.308	5.18E-220	0	0.103896104
CHMP3	2.33E-224	0.069348222	0.046	0.337	7.07E-220	0	0.136498516
ERICH1	1.20E-223	0.272986554	0.036	0.287	3.65E-219	0	0.12543554
ANXA1	4.32E-223	0.346289587	0.227	0.605	1.31E-218	0	0.375206612
PDPN	8.96E-223	0.186625545	0.057	0.35	2.72E-218	0	0.162857143
CD58	2.74E-222	0.060990113	0.034	0.347	8.32E-218	0	0.097982709
NME1	3.74E-222	0.281538738	0.062	0.354	1.13E-217	0	0.175141243
DERL2	6.69E-222	0.446096545	0.041	0.32	2.03E-217	0	0.128125
CKS2	7.56E-222	0.18431086	0.077	0.412	2.29E-217	0	0.186893204
PPA2	2.82E-221	0.160758045	0.033	0.288	8.54E-217	0	0.114583333
HSD17B12	3.38E-221	0.001650357	0.03	0.323	1.03E-216	0	0.092879257
GTF2H5	1.57E-220	0.220109557	0.032	0.286	4.75E-216	0	0.111888112
LGALS1	1.68E-220	0.070015958	0.361	0.778	5.11E-216	0	0.464010283
POLR2K	5.65E-220	0.138584782	0.044	0.334	1.71E-215	0	0.131736527
ITPA	1.17E-219	0.173762373	0.034	0.301	3.55E-215	0	0.112956811
TMEM205	1.20E-219	0.039042532	0.039	0.352	3.62E-215	0	0.110795455
METAP2	1.34E-219	0.067880634	0.039	0.325	4.08E-215	0	0.12
RNASE2	1.08E-218	0.218877645	0.078	0.405	3.27E-214	0	0.192592593
PSMD14	1.50E-218	0.038856256	0.033	0.317	4.56E-214	0	0.104100946
COPS5	3.96E-217	0.162998505	0.025	0.277	1.20E-212	0	0.090252708
NUDT1	5.61E-217	0.266317982	0.034	0.315	1.70E-212	0	0.107936508
MRPS7	6.15E-217	0.009555408	0.04	0.36	1.86E-212	0	0.111111111
SARS	6.28E-217	0.078816027	0.029	0.309	1.90E-212	0	0.093851133
STX7	3.23E-216	0.022160458	0.039	0.349	9.81E-212	0	0.111747851
RPS6	3.89E-216	0.045079902	0.711	0.989	1.18E-211	0	0.718907988
ARF3	5.21E-216	0.005534757	0.024	0.311	1.58E-211	0	0.077170418
RPL36A	9.19E-216	0.396704114	0.405	0.687	2.79E-211	0	0.589519651
NCKAP1L	1.41E-215	0.101594383	0.036	0.318	4.28E-211	0	0.113207547
FKBP3	1.68E-215	0.10014508	0.036	0.328	5.08E-211	0	0.109756098
DAB2	2.30E-215	0.015187026	0.046	0.367	6.98E-211	0	0.125340599
RPS26	3.06E-215	0.382814323	0.407	0.702	9.27E-211	0	0.57977208
ACAT1	6.29E-215	0.148456244	0.039	0.29	1.91E-210	0	0.134482759
FABP5	7.83E-215	0.96208821	0.2	0.423	2.37E-210	0	0.472813239
MFF	4.10E-214	0.003445995	0.034	0.333	1.24E-209	0	0.102102102
MRPS36	7.08E-214	0.117633301	0.031	0.304	2.15E-209	0	0.101973684
PSMD11	2.09E-213	0.073703954	0.028	0.296	6.32E-209	0	0.094594595
UROD	4.75E-213	0.253137971	0.035	0.282	1.44E-208	0	0.124113475
STX10	1.01E-212	0.144468837	0.026	0.291	3.06E-208	0	0.089347079
MTCH2	3.13E-212	0.030513117	0.038	0.346	9.47E-208	0	0.10982659
STMN1	5.76E-212	0.410266694	0.11	0.42	1.75E-207	0	0.261904762
PMP22	6.41E-212	0.350748467	0.084	0.331	1.94E-207	0	0.253776435
MT-CO2	7.83E-212	0.660618475	0.716	0.94	2.37E-207	0	0.761702128
APOPT1	8.45E-212	0.261117205	0.035	0.252	2.56E-207	0	0.138888889
GLRX3	1.51E-211	0.085644126	0.032	0.299	4.59E-207	0	0.107023411
C1D	2.04E-211	0.12804847	0.019	0.278	6.18E-207	0	0.068345324
KXD1	3.76E-211	0.060693551	0.028	0.345	1.14E-206	0	0.08115942
SLC35B1	2.66E-210	0.255725913	0.032	0.26	8.07E-206	0	0.123076923
MPHOSPH6	2.81E-210	0.449317253	0.054	0.26	8.53E-206	0	0.207692308
FUNDC2	5.26E-210	0.085650494	0.033	0.315	1.60E-205	0	0.104761905
RRP7A	7.57E-210	0.178145879	0.028	0.292	2.30E-205	0	0.095890411
ZCRB1	1.06E-209	0.118538276	0.032	0.336	3.21E-205	0	0.095238095
PSMB4	1.98E-209	0.081020506	0.035	0.32	6.01E-205	0	0.109375
SRP19	1.53E-208	0.050403727	0.037	0.328	4.63E-204	0	0.112804878
RPL26L1	1.65E-208	0.194201802	0.04	0.29	5.01E-204	0	0.137931034
RPS18	7.01E-208	0.123601594	0.75	0.994	2.12E-203	0	0.754527163
SAR1B	1.59E-207	0.277913877	0.041	0.271	4.82E-203	0	0.151291513
CCDC115	2.37E-207	0.125668593	0.032	0.297	7.19E-203	0	0.107744108
ATP6V1D	3.63E-207	0.159356941	0.03	0.269	1.10E-202	0	0.111524164
PTRHD1	4.38E-206	0.185580573	0.034	0.288	1.33E-201	0	0.118055556
LSM1	7.70E-206	0.142021515	0.038	0.322	2.33E-201	0	0.118012422
RPL13A	1.09E-205	0.223286777	0.762	0.991	3.31E-201	0	0.768920283
GLA	1.29E-205	0.17536911	0.046	0.327	3.90E-201	0	0.140672783
MCTS1	1.35E-205	0.162179354	0.04	0.303	4.08E-201	0	0.132013201
CHID1	1.77E-205	0.074466146	0.033	0.31	5.36E-201	0	0.106451613
TSG101	2.48E-205	0.041242379	0.032	0.314	7.51E-201	0	0.101910828
YIF1B	3.19E-205	0.055552012	0.025	0.286	9.66E-201	0	0.087412587
AK2	1.38E-204	0.030771194	0.038	0.328	4.19E-200	0	0.115853659
COMMD9	2.23E-204	0.163767596	0.032	0.291	6.76E-200	0	0.109965636
CAMLG	2.32E-204	0.036050289	0.033	0.316	7.03E-200	0	0.10443038
DNAJB1	3.59E-204	0.17365047	0.168	0.549	1.09E-199	0	0.306010929
PSMC6	4.43E-203	0.048529454	0.028	0.278	1.34E-198	0	0.100719424
SEC11C	4.91E-203	0.042885864	0.057	0.364	1.49E-198	0	0.156593407
RNF5	5.22E-202	0.053069229	0.031	0.292	1.58E-197	0	0.106164384
ETHE1	7.32E-202	0.136035364	0.037	0.297	2.22E-197	0	0.124579125
STRA13	1.24E-201	0.29949014	0.043	0.308	3.77E-197	0	0.13961039
AGTRAP	1.87E-201	0.113464488	0.033	0.295	5.66E-197	0	0.111864407
ITGB1BP1	2.28E-201	0.311435978	0.045	0.261	6.91E-197	0	0.172413793
FGFR1OP2	3.11E-201	0.117016885	0.033	0.286	9.43E-197	0	0.115384615
IDH3B	3.13E-201	0.027626029	0.028	0.31	9.48E-197	0	0.090322581
NASP	3.67E-201	0.05795603	0.036	0.306	1.11E-196	0	0.117647059
VPS26A	5.29E-201	0.022693829	0.029	0.296	1.60E-196	0	0.097972973
NUDT5	1.19E-200	0.185006194	0.035	0.303	3.62E-196	0	0.115511551
GRHPR	1.92E-200	0.17717213	0.038	0.288	5.81E-196	0	0.131944444
NECAP2	2.03E-200	0.064286108	0.033	0.295	6.16E-196	0	0.111864407
SUCLG1	3.96E-200	0.085470501	0.033	0.299	1.20E-195	0	0.110367893
PLA2G16	5.82E-200	0.015939846	0.036	0.35	1.77E-195	0	0.102857143
SNCA	2.95E-199	0.081217206	0.057	0.341	8.95E-195	0	0.167155425
GLB1	3.06E-199	0.091080191	0.024	0.291	9.28E-195	0	0.082474227
AIMP1	1.18E-198	0.259676494	0.039	0.282	3.59E-194	0	0.138297872
OSER1	2.58E-198	0.382793432	0.046	0.265	7.82E-194	0	0.173584906
ACAA2	3.92E-198	0.135065214	0.03	0.282	1.19E-193	0	0.106382979
MAGED2	6.67E-198	0.063158573	0.038	0.307	2.02E-193	0	0.123778502
MBD4	6.96E-198	0.200425238	0.027	0.281	2.11E-193	0	0.096085409
MED4	1.60E-197	0.004575937	0.034	0.318	4.85E-193	0	0.106918239
IK	1.90E-197	0.033201296	0.026	0.297	5.76E-193	0	0.087542088
MRPS16	2.82E-197	0.159083874	0.029	0.273	8.54E-193	0	0.106227106
FAM204A	3.21E-197	0.316314375	0.032	0.255	9.74E-193	0	0.125490196
MRPL27	1.06E-196	0.201310713	0.032	0.302	3.22E-192	0	0.105960265
AIG1	1.08E-196	0.265440981	0.042	0.291	3.27E-192	0	0.144329897
COMMD3	1.19E-196	0.240901618	0.04	0.297	3.61E-192	0	0.134680135
SEC13	1.49E-196	0.123067886	0.031	0.297	4.51E-192	0	0.104377104
HSPB11	3.11E-196	0.070977133	0.022	0.281	9.42E-192	0	0.078291815
FRG1	3.17E-196	0.214972219	0.033	0.256	9.62E-192	0	0.12890625
SDCCAG8	3.73E-196	0.232996025	0.032	0.338	1.13E-191	0	0.094674556
MRPS28	5.98E-196	0.112679777	0.029	0.283	1.81E-191	0	0.102473498
HDDC2	8.30E-196	0.217320762	0.025	0.259	2.52E-191	0	0.096525097
PRPF31	8.32E-196	0.166624766	0.028	0.271	2.52E-191	0	0.103321033
GOLIM4	9.80E-196	0.109278447	0.025	0.264	2.97E-191	0	0.09469697
COPS3	1.19E-195	0.207567578	0.038	0.268	3.60E-191	0	0.141791045
UFD1L	5.63E-195	0.19610561	0.041	0.297	1.71E-190	0	0.138047138
PLP2	7.88E-195	0.252806923	0.055	0.346	2.39E-190	0	0.158959538
PPHLN1	8.28E-195	0.259552993	0.024	0.278	2.51E-190	0	0.086330935
TRAPPC4	1.35E-194	0.074593395	0.048	0.311	4.10E-190	0	0.154340836
GAPDH	2.06E-194	0.042013851	0.701	0.98	6.26E-190	0	0.715306122
MRPL28	2.63E-194	0.002933948	0.027	0.309	7.96E-190	0	0.087378641
EIF3J	3.58E-194	0.016150621	0.022	0.309	1.08E-189	0	0.071197411
ALDH9A1	4.04E-194	0.101862008	0.031	0.271	1.23E-189	0	0.114391144
TPMT	6.73E-194	0.127902431	0.023	0.255	2.04E-189	0	0.090196078
GFAP	8.08E-194	0.316585333	0.075	0.309	2.45E-189	0	0.242718447
EIF4E2	1.64E-193	0.041982104	0.025	0.284	4.97E-189	0	0.088028169
LSM6	2.13E-193	0.128330668	0.024	0.267	6.46E-189	0	0.08988764
RPL9	1.21E-192	0.444542651	0.547	0.805	3.65E-188	0	0.679503106
MRPS6	2.59E-192	0.182483652	0.031	0.279	7.86E-188	0	0.111111111
CBR1	3.17E-192	0.023531235	0.03	0.29	9.61E-188	0	0.103448276
PON2	4.22E-192	0.019839739	0.029	0.317	1.28E-187	0	0.09148265
CHCHD1	2.93E-191	0.148557997	0.026	0.271	8.88E-187	0	0.095940959
F13A1	1.08E-190	0.420911787	0.079	0.282	3.27E-186	0	0.280141844
SUCLG2	1.92E-190	0.098650514	0.036	0.282	5.82E-186	0	0.127659574
CNIH4	2.61E-190	0.019313854	0.037	0.317	7.92E-186	0	0.116719243
TMED4	3.92E-190	0.124710871	0.03	0.258	1.19E-185	0	0.11627907
FAM32A	8.13E-190	0.046707571	0.03	0.293	2.46E-185	0	0.102389078
NELFE	4.19E-189	0.048336913	0.026	0.279	1.27E-184	0	0.093189964
GOLGA7	6.79E-189	0.013427695	0.031	0.318	2.06E-184	0	0.097484277
COA3	1.94E-188	0.0660348	0.036	0.316	5.89E-184	0	0.113924051
IVNS1ABP	2.35E-188	0.094422975	0.027	0.265	7.13E-184	0	0.101886792
SCO2	3.38E-188	0.047841346	0.021	0.272	1.02E-183	0	0.077205882
GSDMD	6.31E-188	0.05669602	0.03	0.278	1.91E-183	0	0.107913669
GAL3ST4	1.35E-187	0.055513578	0.046	0.328	4.10E-183	0	0.140243902
TFPT	4.03E-187	0.036116474	0.026	0.301	1.22E-182	0	0.086378738
GLIPR2	1.85E-186	0.348043379	0.039	0.258	5.62E-182	0	0.151162791
GYG1	3.29E-186	0.136602609	0.027	0.251	9.96E-182	0	0.107569721
TAF1D	3.97E-186	0.071467628	0.035	0.315	1.20E-181	0	0.111111111
MKNK1	4.27E-186	0.16190017	0.028	0.328	1.30E-181	0	0.085365854
PIN4	5.49E-186	0.088973891	0.037	0.297	1.66E-181	0	0.124579125
DNAJA2	7.50E-186	0.016433529	0.018	0.258	2.27E-181	0	0.069767442
RNF213	3.54E-185	0.014094162	0.032	0.31	1.07E-180	0	0.103225806
PPP1R11	7.64E-185	0.03583045	0.028	0.281	2.32E-180	0	0.099644128
ARL4A	8.56E-185	0.110864395	0.045	0.321	2.60E-180	0	0.140186916
STX8	2.81E-184	0.119541637	0.037	0.302	8.53E-180	0	0.122516556
ECHDC1	1.25E-183	0.002260118	0.024	0.265	3.80E-179	0	0.090566038
CD2BP2	4.62E-183	0.138342848	0.029	0.261	1.40E-178	0	0.111111111
RPS19	4.79E-183	0.031351863	0.762	0.994	1.45E-178	0	0.766599598
COA1	5.56E-183	0.123927359	0.029	0.268	1.69E-178	0	0.108208955
COMMD4	8.90E-183	0.046436932	0.019	0.277	2.70E-178	0	0.068592058
NUDCD2	9.51E-183	0.130395652	0.03	0.266	2.88E-178	0	0.112781955
CYB5A	1.10E-182	0.283135563	0.027	0.273	3.35E-178	0	0.098901099
WDR61	2.27E-182	0.154660377	0.032	0.271	6.89E-178	0	0.118081181
AMZ2	2.47E-182	0.149546036	0.03	0.268	7.48E-178	0	0.111940299
BABAM1	5.08E-182	0.110655073	0.039	0.285	1.54E-177	0	0.136842105
NPC2	9.21E-182	0.275214831	0.723	0.965	2.79E-177	0	0.749222798
S100A10	1.84E-181	0.233099482	0.235	0.573	5.58E-177	0	0.410122164
HDAC2	2.79E-181	0.04681987	0.027	0.27	8.45E-177	0	0.1
CHP1	2.93E-181	0.054112221	0.028	0.266	8.90E-177	0	0.105263158
NDUFA9	6.94E-181	0.004922975	0.024	0.288	2.10E-176	0	0.083333333
FAM213A	1.06E-180	0.201545329	0.039	0.256	3.23E-176	0	0.15234375
CHMP2B	1.18E-180	0.03375849	0.02	0.267	3.58E-176	0	0.074906367
TMEM261	2.67E-180	0.030819666	0.024	0.293	8.09E-176	0	0.081911263
MRPL24	5.09E-180	0.086361041	0.026	0.279	1.54E-175	0	0.093189964
SERINC3	5.36E-180	0.025927971	0.022	0.268	1.62E-175	0	0.082089552
CRYL1	1.23E-179	0.022447201	0.033	0.277	3.72E-175	0	0.119133574
MRPL11	2.75E-179	0.024662016	0.022	0.269	8.34E-175	0	0.081784387
TAF12	3.55E-179	0.088983767	0.021	0.259	1.08E-174	0	0.081081081
SUGT1	6.47E-179	0.133816649	0.027	0.257	1.96E-174	0	0.105058366
DNAJB9	1.59E-177	0.220752812	0.068	0.337	4.82E-173	0	0.201780415
TMX2	1.65E-177	0.17308804	0.027	0.257	5.00E-173	0	0.105058366
LINC00116	2.42E-177	0.017420909	0.034	0.275	7.34E-173	0	0.123636364
MRPL47	3.77E-177	0.024917994	0.022	0.274	1.14E-172	0	0.080291971
HLA-DPA1	3.84E-177	0.059351723	0.654	0.946	1.16E-172	0	0.691331924
MRPL40	9.99E-177	0.084645124	0.035	0.286	3.03E-172	0	0.122377622
DPM2	1.79E-176	0.0660853	0.019	0.257	5.42E-172	0	0.073929961
GRPEL1	2.09E-176	0.051120037	0.019	0.257	6.35E-172	0	0.073929961
SNW1	3.74E-176	0.022805067	0.024	0.271	1.13E-171	0	0.088560886
PAK1	5.59E-176	0.116995754	0.033	0.264	1.69E-171	0	0.125
SAP30BP	2.03E-175	0.140707797	0.026	0.256	6.17E-171	0	0.1015625
TM2D1	3.85E-175	0.154960146	0.031	0.263	1.17E-170	0	0.117870722
NGFRAP1	2.08E-174	0.454590989	0.054	0.263	6.29E-170	0	0.205323194
PRCP	3.54E-174	0.031672177	0.033	0.269	1.07E-169	0	0.12267658
HCFC1R1	5.49E-174	0.155220712	0.027	0.262	1.66E-169	0	0.103053435
SERPING1	6.31E-174	0.32551873	0.059	0.268	1.91E-169	0	0.220149254
MED28	9.23E-174	0.022773874	0.027	0.287	2.80E-169	0	0.094076655
NUDT16	1.56E-173	0.001772511	0.026	0.291	4.72E-169	0	0.089347079
C14orf119	1.87E-173	0.060694349	0.028	0.273	5.66E-169	0	0.102564103
GGCT	1.30E-172	0.215523098	0.034	0.254	3.95E-168	0	0.133858268
KPNA2	2.39E-172	0.113585599	0.029	0.283	7.24E-168	0	0.102473498
TIMM17B	5.60E-172	0.133896976	0.027	0.268	1.70E-167	0	0.100746269
TPRKB	1.31E-171	0.061091398	0.027	0.267	3.97E-167	0	0.101123596
CIR1	1.38E-171	0.120152752	0.028	0.268	4.20E-167	0	0.104477612
ZSWIM7	1.39E-171	0.116634117	0.027	0.253	4.20E-167	0	0.106719368
ATG12	1.64E-171	0.154159215	0.028	0.255	4.96E-167	0	0.109803922
GPX3	2.32E-171	0.168488032	0.037	0.256	7.03E-167	0	0.14453125
RPAIN	2.45E-171	0.044689612	0.026	0.273	7.42E-167	0	0.095238095
TIMM17A	3.85E-171	0.010463197	0.028	0.28	1.17E-166	0	0.1
DPM1	1.09E-170	0.028173742	0.024	0.261	3.30E-166	0	0.091954023
MRPL43	1.93E-170	0.015839534	0.027	0.282	5.85E-166	0	0.095744681
TRMT1	6.53E-170	0.04249516	0.038	0.293	1.98E-165	0	0.129692833
GK	1.22E-169	0.00143308	0.035	0.275	3.70E-165	0	0.127272727
PPP1R10	3.76E-169	0.054128197	0.023	0.277	1.14E-164	0	0.083032491
MRPS33	5.31E-169	0.112156652	0.034	0.265	1.61E-164	0	0.128301887
PQBP1	6.16E-169	0.057426912	0.028	0.268	1.87E-164	0	0.104477612
COA4	1.37E-168	0.108139433	0.029	0.252	4.16E-164	0	0.115079365
SCIN	4.32E-168	0.058103696	0.085	0.373	1.31E-163	0	0.227882038
MT-CO3	1.09E-167	0.194162229	0.652	0.938	3.32E-163	0	0.695095949
CCNG1	1.15E-167	0.019614029	0.031	0.255	3.48E-163	0	0.121568627
RSU1	2.01E-167	0.039404046	0.019	0.261	6.09E-163	0	0.072796935
MRPL21	4.34E-167	0.04723023	0.027	0.279	1.32E-162	0	0.096774194
B3GAT3	7.94E-166	0.037275716	0.026	0.268	2.41E-161	0	0.097014925
GLOD4	1.10E-165	0.021707006	0.023	0.254	3.34E-161	0	0.090551181
AZI2	3.61E-165	0.003626034	0.03	0.283	1.10E-160	0	0.106007067
BUB3	4.58E-165	0.100396066	0.03	0.263	1.39E-160	0	0.114068441
HLA-DQA2	6.25E-165	0.392194579	0.154	0.384	1.89E-160	0	0.401041667
SREK1IP1	1.03E-164	0.07591436	0.027	0.254	3.13E-160	0	0.106299213
IFI35	4.27E-164	0.162250942	0.031	0.285	1.29E-159	0	0.10877193
MPV17	6.94E-164	0.055047281	0.023	0.257	2.10E-159	0	0.089494163
TSNAX	9.13E-164	0.040886128	0.03	0.26	2.77E-159	0	0.115384615
WIPI1	6.91E-162	0.001460435	0.03	0.272	2.10E-157	0	0.110294118
CCNDBP1	3.14E-161	0.017261719	0.023	0.254	9.53E-157	0	0.090551181
MT1G	1.09E-160	1.70669909	0.309	0.132	3.31E-156	0	2.340909091
CCDC59	1.11E-160	0.096044175	0.021	0.256	3.36E-156	0	0.08203125
TM2D2	1.66E-160	0.06063882	0.029	0.263	5.03E-156	0	0.11026616
NUP214	2.59E-160	0.006104405	0.044	0.304	7.86E-156	0	0.144736842
FRMD4A	4.95E-160	0.210557219	0.016	0.305	1.50E-155	0	0.052459016
CCDC53	9.69E-158	0.056224153	0.026	0.262	2.94E-153	0	0.099236641
SRGN	2.52E-154	0.239604759	0.74	0.967	7.65E-150	0	0.765253361
RPS17	2.96E-149	1.300215914	0.421	0.241	8.98E-145	0	1.746887967
H1F0	1.17E-148	0.212184666	0.043	0.266	3.56E-144	0	0.161654135
RPA3	3.13E-145	0.032033347	0.033	0.256	9.48E-141	0	0.12890625
RNF144B	1.43E-144	0.144441524	0.034	0.255	4.34E-140	0	0.133333333
RPL10	5.33E-144	0.141565983	0.841	0.998	1.62E-139	0	0.842685371
S100A9	5.30E-143	0.583085183	0.32	0.513	1.61E-138	0	0.623781676
PHACTR1	2.05E-142	0.048848532	0.033	0.274	6.20E-138	0	0.120437956
S100A8	7.10E-137	0.743638896	0.279	0.427	2.15E-132	0	0.653395785
RPLP1	8.17E-136	0.207329667	0.859	0.995	2.48E-131	0	0.863316583
HAMP	3.47E-131	0.153572054	0.106	0.385	1.05E-126	0	0.275324675
HLA-DRB5	2.52E-129	0.482050199	0.644	0.797	7.65E-125	0	0.808030113
RPL7	1.46E-125	0.730310224	0.667	0.729	4.42E-121	0	0.914951989
SAT1	1.52E-121	0.174608009	0.806	0.986	4.59E-117	0	0.817444219
CCL3L3	3.07E-121	1.520320761	0.323	0.117	9.29E-117	0	2.760683761
MT-CO1	3.13E-114	0.312298667	0.784	0.964	9.48E-110	0	0.813278008
CH25H	1.33E-112	0.092889656	0.074	0.298	4.03E-108	0	0.248322148
SEPP1	6.44E-103	0.539656462	0.19	0.317	1.95E-98	0	0.599369085
C1QA	1.45E-102	0.262298342	0.805	0.953	4.40E-98	0	0.844700944
TMSB10	2.43E-91	0.171523355	0.874	0.993	7.36E-87	0	0.880161128
UQCR11	3.96E-91	1.38175215	0.26	0.114	1.20E-86	0	2.280701754
FTL	1.06E-85	0.408317925	0.987	1	3.21E-81	0	0.987
HLA-DRA	9.28E-85	0.109780267	0.851	0.977	2.81E-80	0	0.871033777
SPP1	1.13E-79	0.210132119	0.829	0.942	3.42E-75	0	0.880042463
C1QC	1.77E-72	0.368967712	0.835	0.943	5.35E-68	0	0.885471898
RPL41	1.86E-71	0.137744806	0.83	0.847	5.63E-67	0	0.979929162
C1QB	1.34E-67	0.200104723	0.86	0.947	4.06E-63	0	0.90813094
TMSB4X	1.54E-65	0.36449411	0.991	0.999	4.66E-61	0	0.991991992
RPS27	1.11E-57	0.024277942	0.679	0.801	3.36E-53	0	0.847690387
RNASE1	1.70E-57	0.113598583	0.139	0.305	5.17E-53	0	0.455737705
EEF1A1	2.06E-54	0.15256321	0.777	0.827	6.23E-50	0	0.939540508
ACTB	2.66E-44	0.026472772	0.929	0.994	8.06E-40	0	0.934607646
B2M	3.24E-35	0.270166961	0.979	0.997	9.82E-31	0	0.981945838
RPL21	4.41E-20	0.29801752	0.739	0.749	1.34E-15	0	0.986648865
CHI3L1	0	0.694177833	0.918	0.392	0	1	2.341836735
RPL13	9.64E-186	0.594111413	0.996	0.775	2.92E-181	1	1.28516129
CHI3L2	1.89E-176	0.295376828	0.423	0.084	5.74E-172	1	5.035714286
CLU	1.74E-175	0.292740797	0.88	0.552	5.27E-171	1	1.594202899
FTH1	4.20E-136	0.561012159	0.999	0.835	1.27E-131	1	1.196407186
LTF	1.42E-128	0.168902601	0.357	0.091	4.29E-124	1	3.923076923
PFN1	3.88E-126	0.79367733	0.968	0.716	1.18E-121	1	1.351955307
RP5-940J5.9	6.93E-116	0.562891629	0.436	0.119	2.10E-111	1	3.663865546
CYBA	4.40E-111	0.636694576	0.975	0.695	1.34E-106	1	1.402877698
RPS6	4.72E-100	0.454950536	0.997	0.933	1.43E-95	1	1.068595927
GPX1	6.11E-98	0.515576664	0.999	0.89	1.85E-93	1	1.12247191
VIM	8.90E-97	0.549180005	0.913	0.6	2.70E-92	1	1.521666667
HLA-DQB2	1.78E-95	0.732761629	0.501	0.175	5.39E-91	1	2.862857143
TYROBP	6.33E-95	0.438285898	0.995	0.914	1.92E-90	1	1.088621444
HLA-DQA2	2.93E-93	0.733742435	0.651	0.299	8.87E-89	1	2.177257525
NPC2	6.36E-93	0.491064288	0.996	0.912	1.93E-88	1	1.092105263
MIF	7.61E-88	0.842484403	0.74	0.521	2.31E-83	1	1.420345489
ZNF90	6.15E-87	0.439178084	0.661	0.357	1.86E-82	1	1.851540616
ANXA1	8.41E-86	0.689643291	0.814	0.5	2.55E-81	1	1.628
DUSP23	4.80E-85	0.46061743	0.343	0.31	1.45E-80	1	1.106451613
HLA-DRB5	8.45E-83	0.701804826	0.942	0.745	2.56E-78	1	1.26442953
RPS4X	9.73E-82	0.401123091	0.999	0.928	2.95E-77	1	1.076508621
RPS2	5.96E-80	0.24735552	0.989	0.761	1.81E-75	1	1.299605782
CST3	2.55E-77	0.780795654	0.876	0.73	7.74E-73	1	1.2
RNASET2	8.19E-69	0.366996735	0.963	0.707	2.48E-64	1	1.362093352
TPT1	8.36E-67	0.230655451	0.997	0.916	2.54E-62	1	1.088427948
B2M	1.61E-65	0.253961762	1	0.993	4.87E-61	1	1.007049345
GTF3A	7.51E-64	0.346592749	0.394	0.417	2.28E-59	1	0.944844125
RPL11	1.75E-63	0.314113535	0.996	0.931	5.31E-59	1	1.069817401
RPL12	5.54E-63	0.302586521	0.995	0.911	1.68E-58	1	1.092206367
C1orf162	2.44E-62	0.527677656	0.839	0.685	7.40E-58	1	1.224817518
PTN	7.23E-62	0.122501018	0.337	0.156	2.19E-57	1	2.16025641
EIF4A1	2.16E-59	0.424756523	0.93	0.728	6.56E-55	1	1.277472527
EEF1D	3.89E-59	0.438022551	0.936	0.799	1.18E-54	1	1.17146433
CD9	1.86E-58	0.672682659	0.676	0.47	5.63E-54	1	1.438297872
ADIPOR1	2.34E-58	0.379712113	0.356	0.357	7.10E-54	1	0.99719888
FCGRT	1.68E-57	0.502855528	0.898	0.778	5.09E-53	1	1.154241645
SRGN	2.47E-56	0.467803956	0.985	0.92	7.48E-52	1	1.070652174
OAZ1	3.26E-56	0.288170396	0.995	0.884	9.88E-52	1	1.125565611
C16orf13	5.42E-55	0.294047306	0.274	0.287	1.64E-50	1	0.954703833
GABARAP	1.46E-54	0.271906561	0.636	0.456	4.42E-50	1	1.394736842
RER1	1.08E-53	0.322463574	0.399	0.409	3.26E-49	1	0.975550122
POLD4	1.13E-53	0.381146237	0.495	0.491	3.43E-49	1	1.00814664
AURKAIP1	4.17E-53	0.356040921	0.444	0.44	1.27E-48	1	1.009090909
SURF1	9.68E-53	0.167451017	0.209	0.278	2.93E-48	1	0.751798561
EMC6	1.97E-52	0.284571799	0.244	0.257	5.96E-48	1	0.949416342
ACTB	3.57E-52	0.375843693	1	0.98	1.08E-47	1	1.020408163
ALKBH7	1.40E-51	0.299464907	0.355	0.366	4.23E-47	1	0.969945355
COX4I1	3.23E-51	0.322408842	0.95	0.811	9.79E-47	1	1.171393342
COX16	4.55E-51	0.290455773	0.335	0.367	1.38E-46	1	0.91280654
HLA-DRA	5.94E-51	0.645270275	0.992	0.95	1.80E-46	1	1.044210526
C19orf43	9.13E-51	0.38408037	0.535	0.492	2.77E-46	1	1.087398374
ATP5EP2	1.24E-50	0.139553159	0.527	0.382	3.75E-46	1	1.379581152
HLA-DQA1	2.31E-50	0.610545885	0.79	0.596	7.02E-46	1	1.325503356
PCBP2	3.86E-50	0.429627802	0.602	0.536	1.17E-45	1	1.123134328
TMEM147	5.84E-49	0.374664046	0.466	0.435	1.77E-44	1	1.071264368
GNB2L1	2.20E-48	0.344127443	0.973	0.862	6.66E-44	1	1.128770302
RAB34	2.63E-48	0.288857908	0.238	0.251	7.98E-44	1	0.948207171
PDCD6	5.58E-48	0.295895798	0.353	0.362	1.69E-43	1	0.975138122
RPS3	9.35E-48	0.322933476	0.996	0.902	2.83E-43	1	1.10421286
GPX4	1.41E-47	0.362092108	0.884	0.737	4.28E-43	1	1.199457259
ISCU	5.44E-47	0.405735129	0.506	0.509	1.65E-42	1	0.99410609
ADI1	6.29E-47	0.257515325	0.268	0.317	1.91E-42	1	0.845425868
HLA-DPA1	4.06E-46	0.569155812	0.975	0.884	1.23E-41	1	1.102941176
RPL19	5.85E-46	0.257857712	0.997	0.911	1.77E-41	1	1.094401756
PON2	7.08E-46	0.390607719	0.341	0.257	2.15E-41	1	1.326848249
NAA10	1.81E-45	0.323923325	0.309	0.316	5.48E-41	1	0.977848101
FCER1G	2.85E-45	0.386274775	0.973	0.879	8.64E-41	1	1.106939704
CCDC107	2.98E-45	0.262906721	0.278	0.311	9.02E-41	1	0.893890675
SUMO3	2.99E-45	0.365372353	0.451	0.432	9.07E-41	1	1.043981481
FKBP1A	5.59E-45	0.426219866	0.696	0.588	1.69E-40	1	1.183673469
EIF1	8.36E-45	0.244151265	0.996	0.923	2.53E-40	1	1.079089924
MRPL41	9.81E-45	0.24146757	0.303	0.335	2.97E-40	1	0.904477612
FAU	1.16E-44	0.141362746	0.995	0.881	3.51E-40	1	1.129398411
C21orf33	1.19E-44	0.272855907	0.24	0.262	3.61E-40	1	0.916030534
JTB	2.33E-44	0.395384904	0.574	0.479	7.06E-40	1	1.198329854
ZNF428	1.14E-43	0.155169762	0.19	0.26	3.47E-39	1	0.730769231
HLA-DRB1	2.56E-43	0.503153106	0.98	0.908	7.77E-39	1	1.079295154
ALOX5AP	8.11E-43	0.406351646	0.936	0.8	2.46E-38	1	1.17
HLA-DPB1	8.32E-43	0.563635135	0.945	0.859	2.52E-38	1	1.100116414
FCGR2B	1.35E-42	0.552804019	0.518	0.321	4.10E-38	1	1.613707165
SCAND1	2.55E-42	0.344467069	0.462	0.403	7.72E-38	1	1.146401985
PYCARD	2.61E-42	0.411892109	0.621	0.552	7.90E-38	1	1.125
ARL6IP4	2.97E-42	0.390318983	0.627	0.563	9.00E-38	1	1.113676732
RAB20	4.09E-42	0.449773872	0.479	0.414	1.24E-37	1	1.157004831
PIN1	5.82E-42	0.277489882	0.328	0.335	1.76E-37	1	0.979104478
C1QC	5.88E-42	0.526940522	0.946	0.921	1.78E-37	1	1.027144408
TOP1	6.08E-42	0.055767498	0.143	0.264	1.84E-37	1	0.541666667
CCDC50	7.54E-42	0.098954868	0.157	0.255	2.29E-37	1	0.615686275
PARP1	1.45E-41	0.03935679	0.179	0.32	4.39E-37	1	0.559375
RPS15A	1.81E-41	0.127831241	0.996	0.899	5.48E-37	1	1.107897664
GAPDH	2.11E-41	0.417972902	0.993	0.923	6.38E-37	1	1.075839653
COMMD7	4.29E-41	0.227370771	0.245	0.268	1.30E-36	1	0.914179104
PYURF	5.65E-41	0.227766859	0.335	0.354	1.71E-36	1	0.946327684
NACA	1.31E-40	0.26925773	0.971	0.841	3.97E-36	1	1.154577883
RPL14	2.51E-40	0.264401051	0.979	0.87	7.61E-36	1	1.125287356
TIMP1	2.78E-40	0.484664027	0.722	0.533	8.44E-36	1	1.354596623
RPS16	5.60E-40	0.239517802	0.991	0.878	1.70E-35	1	1.128701595
EIF4EBP1	5.73E-40	0.340475023	0.363	0.378	1.74E-35	1	0.96031746
VAMP2	2.12E-39	0.113182695	0.23	0.336	6.43E-35	1	0.68452381
CD74	3.00E-39	0.516663284	1	0.973	9.09E-35	1	1.027749229
BNIP2	3.72E-39	0.118482232	0.205	0.283	1.13E-34	1	0.724381625
UBE2F	6.24E-39	0.15242309	0.206	0.278	1.89E-34	1	0.741007194
RALY	7.10E-39	0.122053588	0.262	0.353	2.15E-34	1	0.742209632
RBCK1	7.92E-39	0.054673323	0.147	0.253	2.40E-34	1	0.581027668
BCKDK	8.15E-39	0.113115515	0.218	0.306	2.47E-34	1	0.712418301
DNPH1	8.55E-39	0.202750423	0.268	0.307	2.59E-34	1	0.872964169
HERPUD1	1.05E-38	0.450498035	0.857	0.709	3.17E-34	1	1.208744711
PPP4C	1.80E-38	0.257622698	0.406	0.441	5.47E-34	1	0.920634921
GLTSCR2	2.01E-38	0.042393724	0.352	0.518	6.10E-34	1	0.67953668
VAPA	2.17E-38	0.364795558	0.597	0.517	6.57E-34	1	1.154738878
GUK1	2.62E-38	0.417661154	0.663	0.555	7.93E-34	1	1.194594595
C9orf142	7.38E-38	0.211293624	0.221	0.263	2.24E-33	1	0.840304183
FEZ2	9.49E-38	0.080834128	0.212	0.321	2.88E-33	1	0.660436137
HSD17B11	1.54E-37	0.400720891	0.594	0.511	4.67E-33	1	1.162426614
CD47	3.24E-37	0.094606213	0.202	0.285	9.81E-33	1	0.70877193
RAB32	4.17E-37	0.128918607	0.182	0.272	1.27E-32	1	0.669117647
RPS9	5.31E-37	0.209283808	0.992	0.905	1.61E-32	1	1.096132597
RPL8	5.42E-37	0.278492619	0.984	0.889	1.64E-32	1	1.106861642
DDT	5.80E-37	0.272838327	0.43	0.433	1.76E-32	1	0.993071594
ATP6V0B	6.09E-37	0.31049889	0.89	0.76	1.85E-32	1	1.171052632
RNASEH2C	7.06E-37	0.273494553	0.286	0.301	2.14E-32	1	0.950166113
VTI1B	1.03E-36	0.160600373	0.224	0.292	3.13E-32	1	0.767123288
RABAC1	1.09E-36	0.32145656	0.541	0.473	3.31E-32	1	1.143763214
RPS8	1.96E-36	0.210854301	0.991	0.907	5.93E-32	1	1.09261301
RPL32	2.30E-36	0.047853861	0.999	0.921	6.98E-32	1	1.084690554
GLIPR1	2.68E-36	0.324474299	0.499	0.407	8.12E-32	1	1.226044226
OSTF1	3.37E-36	0.196737263	0.412	0.489	1.02E-31	1	0.842535787
SPG21	5.20E-36	0.111667794	0.253	0.341	1.58E-31	1	0.741935484
PRDX3	5.47E-36	0.278819244	0.486	0.429	1.66E-31	1	1.132867133
ATP5G2	5.85E-36	0.312129431	0.914	0.788	1.77E-31	1	1.159898477
GABARAPL2	5.89E-36	0.330484207	0.598	0.528	1.78E-31	1	1.132575758
CISD3	6.36E-36	0.144561629	0.194	0.259	1.93E-31	1	0.749034749
NOL7	7.68E-36	0.140665473	0.256	0.33	2.33E-31	1	0.775757576
TBCB	7.85E-36	0.235936393	0.384	0.4	2.38E-31	1	0.96
PPP1R2	1.25E-35	0.128952278	0.228	0.292	3.80E-31	1	0.780821918
RPL15	1.91E-35	0.149817125	0.999	0.929	5.77E-31	1	1.075349839
CD63	2.07E-35	0.2123189	0.981	0.894	6.28E-31	1	1.097315436
SNF8	2.18E-35	0.167177617	0.257	0.305	6.61E-31	1	0.842622951
PARL	2.22E-35	0.087052069	0.197	0.28	6.74E-31	1	0.703571429
SDF2L1	2.28E-35	0.45916948	0.351	0.337	6.91E-31	1	1.041543027
PKIB	2.37E-35	0.41214897	0.355	0.215	7.18E-31	1	1.651162791
CMTM7	2.68E-35	0.084677452	0.205	0.303	8.11E-31	1	0.676567657
FNTA	3.08E-35	0.063091627	0.174	0.27	9.34E-31	1	0.644444444
TLN1	3.24E-35	0.006847782	0.185	0.335	9.81E-31	1	0.552238806
DCXR	3.26E-35	0.259490707	0.325	0.337	9.89E-31	1	0.964391691
RPL29	5.49E-35	0.183611763	0.984	0.869	1.66E-30	1	1.132336018
TMCO1	7.71E-35	0.288579987	0.386	0.395	2.34E-30	1	0.97721519
JMJD1C	7.92E-35	0.023455775	0.146	0.264	2.40E-30	1	0.553030303
ALDH2	8.65E-35	0.384533144	0.444	0.385	2.62E-30	1	1.153246753
SNRNP70	9.11E-35	0.016713185	0.187	0.318	2.76E-30	1	0.588050314
NME3	1.17E-34	0.237284681	0.282	0.31	3.54E-30	1	0.909677419
GPM6B	1.20E-34	0.051410097	0.252	0.157	3.64E-30	1	1.605095541
SUPT4H1	1.22E-34	0.146028546	0.348	0.429	3.69E-30	1	0.811188811
ARF5	2.22E-34	0.193070759	0.337	0.366	6.74E-30	1	0.920765027
APRT	2.30E-34	0.308251385	0.542	0.511	6.96E-30	1	1.060665362
UBE2I	2.69E-34	0.060014392	0.301	0.426	8.15E-30	1	0.70657277
BEST1	2.97E-34	0.21415597	0.391	0.29	9.00E-30	1	1.348275862
RHOG	3.83E-34	0.326838283	0.594	0.565	1.16E-29	1	1.051327434
ATP6V1E1	4.31E-34	0.161549362	0.258	0.34	1.31E-29	1	0.758823529
DCTN2	5.22E-34	0.07982293	0.206	0.313	1.58E-29	1	0.658146965
RPS5	5.24E-34	0.220025892	0.965	0.851	1.59E-29	1	1.133960047
GUSB	5.31E-34	0.149034408	0.228	0.292	1.61E-29	1	0.780821918
TAGLN2	6.65E-34	0.249707078	0.576	0.448	2.01E-29	1	1.285714286
SLC31A2	6.72E-34	0.255651135	0.309	0.322	2.04E-29	1	0.959627329
15-Sep	8.05E-34	0.291966334	0.601	0.541	2.44E-29	1	1.11090573
HSPB1	1.28E-33	0.599208408	0.61	0.526	3.88E-29	1	1.159695817
KDELR2	1.34E-33	0.283204738	0.452	0.478	4.07E-29	1	0.945606695
PLAUR	1.53E-33	0.32580844	0.823	0.666	4.63E-29	1	1.235735736
CLTA	1.76E-33	0.345785115	0.577	0.51	5.35E-29	1	1.131372549
PRELID1	1.91E-33	0.049413543	0.307	0.435	5.79E-29	1	0.705747126
NDUFB11	2.01E-33	0.311111343	0.598	0.578	6.10E-29	1	1.034602076
SQRDL	2.94E-33	0.035961684	0.209	0.32	8.91E-29	1	0.653125
FLOT1	3.21E-33	0.256691018	0.418	0.429	9.74E-29	1	0.974358974
UBA52	3.83E-33	0.186493664	0.984	0.866	1.16E-28	1	1.136258661
EVI2B	6.60E-33	0.165973698	0.382	0.476	2.00E-28	1	0.802521008
H3F3B	7.43E-33	0.236267563	0.985	0.918	2.25E-28	1	1.072984749
QARS	9.44E-33	0.055535046	0.181	0.282	2.86E-28	1	0.641843972
NDUFB10	1.21E-32	0.255362854	0.474	0.459	3.66E-28	1	1.032679739
RGS19	1.22E-32	0.046395627	0.286	0.414	3.71E-28	1	0.690821256
SLC25A3	1.61E-32	0.363742406	0.732	0.615	4.89E-28	1	1.190243902
MTPN	1.86E-32	0.00144114	0.155	0.277	5.63E-28	1	0.559566787
EIF3M	1.93E-32	0.168972736	0.365	0.444	5.85E-28	1	0.822072072
PTMA	2.17E-32	0.039365677	0.992	0.906	6.59E-28	1	1.094922737
RPLP1	3.62E-32	0.035030827	1	0.967	1.10E-27	1	1.034126163
RBM3	4.56E-32	0.294307182	0.637	0.582	1.38E-27	1	1.094501718
COX5A	5.90E-32	0.345550107	0.552	0.486	1.79E-27	1	1.135802469
PPCS	6.61E-32	0.191248811	0.292	0.324	2.00E-27	1	0.901234568
KARS	7.64E-32	0.072856645	0.175	0.26	2.32E-27	1	0.673076923
ERGIC3	7.80E-32	0.178587609	0.356	0.413	2.36E-27	1	0.861985472
DDRGK1	8.36E-32	0.188682136	0.256	0.292	2.53E-27	1	0.876712329
TOMM22	8.64E-32	0.159251533	0.32	0.355	2.62E-27	1	0.901408451
RPL5	8.98E-32	0.243730435	0.956	0.842	2.72E-27	1	1.135391924
ARL5A	9.68E-32	0.067376677	0.329	0.468	2.93E-27	1	0.702991453
TMEM9B	9.89E-32	0.296679871	0.436	0.436	3.00E-27	1	1
TACC1	9.98E-32	0.007105479	0.141	0.279	3.02E-27	1	0.505376344
RPN1	1.02E-31	0.159865146	0.292	0.369	3.09E-27	1	0.791327913
EID1	1.05E-31	0.250844261	0.487	0.49	3.18E-27	1	0.993877551
BST2	1.05E-31	0.332514211	0.759	0.662	3.19E-27	1	1.14652568
RPL35A	1.17E-31	0.204567445	0.983	0.878	3.54E-27	1	1.119589977
PSMD13	2.01E-31	0.071941091	0.197	0.283	6.10E-27	1	0.696113074
NDUFAF3	2.22E-31	0.20905628	0.365	0.41	6.72E-27	1	0.890243902
KIF5B	2.39E-31	0.092762284	0.292	0.394	7.24E-27	1	0.741116751
RANBP1	2.48E-31	0.286318508	0.395	0.382	7.52E-27	1	1.034031414
TMEM219	2.64E-31	0.291078289	0.598	0.564	7.99E-27	1	1.060283688
FUCA2	2.86E-31	0.138539784	0.216	0.264	8.67E-27	1	0.818181818
YIF1A	2.89E-31	0.21232091	0.261	0.264	8.76E-27	1	0.988636364
ECHS1	3.38E-31	0.111037117	0.284	0.371	1.02E-26	1	0.765498652
IDH3G	4.10E-31	0.120950721	0.261	0.326	1.24E-26	1	0.800613497
PTPMT1	4.68E-31	0.204133196	0.253	0.237	1.42E-26	1	1.067510549
LSM10	5.30E-31	0.249245251	0.246	0.291	1.61E-26	1	0.845360825
PGLS	5.95E-31	0.202340388	0.372	0.409	1.80E-26	1	0.909535452
CIB1	7.15E-31	0.258539685	0.554	0.526	2.17E-26	1	1.053231939
YPEL5	7.39E-31	0.352519501	0.411	0.393	2.24E-26	1	1.045801527
SH3BGRL3	7.90E-31	0.356219523	0.893	0.779	2.40E-26	1	1.146341463
FCGBP	9.08E-31	0.499081882	0.605	0.411	2.75E-26	1	1.472019465
UQCRFS1	9.13E-31	0.007001728	0.262	0.391	2.77E-26	1	0.670076726
CYC1	9.51E-31	0.022997761	0.254	0.379	2.88E-26	1	0.670184697
CLIC1	1.34E-30	0.311995612	0.876	0.747	4.05E-26	1	1.172690763
GADD45GIP1	1.51E-30	0.08573414	0.286	0.387	4.58E-26	1	0.739018088
PPP1CC	1.60E-30	0.106431815	0.193	0.255	4.84E-26	1	0.756862745
MRPS15	1.70E-30	0.080165279	0.22	0.296	5.17E-26	1	0.743243243
MRPL23	1.71E-30	0.133538609	0.303	0.365	5.19E-26	1	0.830136986
NDUFA12	3.45E-30	0.0715807	0.3	0.38	1.05E-25	1	0.789473684
NDUFA13	3.95E-30	0.171879925	0.687	0.6	1.20E-25	1	1.145
RBM17	4.26E-30	0.028379669	0.178	0.291	1.29E-25	1	0.611683849
PPDPF	4.41E-30	0.3945477	0.553	0.485	1.34E-25	1	1.140206186
LRRFIP1	4.43E-30	0.140284819	0.321	0.405	1.34E-25	1	0.792592593
SPAG7	5.13E-30	0.201562674	0.304	0.349	1.55E-25	1	0.871060172
RPLP2	5.22E-30	0.059189506	0.993	0.918	1.58E-25	1	1.081699346
RAB11B	5.24E-30	0.166772145	0.241	0.285	1.59E-25	1	0.845614035
PFDN5	5.93E-30	0.242236829	0.942	0.817	1.80E-25	1	1.152998776
BAZ1A	7.01E-30	0.014827247	0.155	0.264	2.12E-25	1	0.587121212
FIS1	7.45E-30	0.164495175	0.392	0.441	2.26E-25	1	0.888888889
C7orf50	8.29E-30	0.126279954	0.253	0.317	2.51E-25	1	0.798107256
PRDX5	8.94E-30	0.243503912	0.582	0.573	2.71E-25	1	1.015706806
SLC25A11	9.99E-30	0.083277799	0.206	0.288	3.03E-25	1	0.715277778
WDR83OS	1.03E-29	0.229648443	0.665	0.59	3.13E-25	1	1.127118644
PSMB7	1.23E-29	0.186573673	0.406	0.437	3.73E-25	1	0.929061785
TMEM70	1.26E-29	0.339050213	0.44	0.391	3.81E-25	1	1.125319693
C9orf16	1.30E-29	0.252957963	0.451	0.463	3.93E-25	1	0.974082073
GFAP	1.52E-29	0.022551343	0.323	0.261	4.61E-25	1	1.237547893
MFF	1.79E-29	0.206324002	0.284	0.281	5.42E-25	1	1.010676157
PVRL2	1.86E-29	0.048221922	0.162	0.253	5.63E-25	1	0.640316206
PSMB3	2.11E-29	0.232866692	0.632	0.57	6.39E-25	1	1.10877193
RPL28	2.71E-29	0.074017504	0.995	0.899	8.23E-25	1	1.106785317
CLNS1A	2.96E-29	0.052949708	0.249	0.344	8.96E-25	1	0.723837209
MRPL54	3.57E-29	0.221964076	0.333	0.32	1.08E-24	1	1.040625
DYNLRB1	3.61E-29	0.225346754	0.482	0.486	1.09E-24	1	0.991769547
PSMD8	3.63E-29	0.224672047	0.471	0.483	1.10E-24	1	0.97515528
CXCL16	4.23E-29	0.385648566	0.72	0.626	1.28E-24	1	1.150159744
GOLGA7	4.57E-29	0.189471002	0.257	0.27	1.39E-24	1	0.951851852
RWDD1	4.66E-29	0.210760911	0.34	0.365	1.41E-24	1	0.931506849
RPL18	4.79E-29	0.234547774	0.973	0.862	1.45E-24	1	1.128770302
ARPC1B	4.80E-29	0.304588729	0.866	0.743	1.45E-24	1	1.165545087
SMCO4	5.23E-29	0.058045275	0.19	0.267	1.59E-24	1	0.711610487
SNCA	5.73E-29	0.285972682	0.309	0.29	1.74E-24	1	1.065517241
CIRBP	6.53E-29	0.298526113	0.78	0.712	1.98E-24	1	1.095505618
ARF3	7.12E-29	0.019287794	0.177	0.274	2.16E-24	1	0.645985401
MIEN1	7.59E-29	0.07991405	0.258	0.324	2.30E-24	1	0.796296296
LSM4	8.19E-29	0.248085611	0.386	0.381	2.48E-24	1	1.01312336
DNAJC15	1.36E-28	0.072651712	0.281	0.361	4.13E-24	1	0.778393352
GPAA1	1.40E-28	0.132386684	0.217	0.268	4.23E-24	1	0.809701493
PCBD1	1.43E-28	0.140381787	0.266	0.297	4.32E-24	1	0.895622896
PSME1	1.57E-28	0.220891167	0.61	0.569	4.77E-24	1	1.072056239
PRMT1	1.97E-28	0.200105758	0.309	0.333	5.98E-24	1	0.927927928
TMEM123	2.24E-28	0.086534	0.245	0.334	6.80E-24	1	0.733532934
NOSIP	2.43E-28	0.186931598	0.266	0.303	7.38E-24	1	0.877887789
SCNM1	2.47E-28	0.256705539	0.237	0.252	7.49E-24	1	0.94047619
FIBP	2.61E-28	0.161774256	0.272	0.316	7.91E-24	1	0.860759494
VKORC1	2.66E-28	0.233735671	0.432	0.446	8.06E-24	1	0.968609865
MTCH2	2.93E-28	0.09719144	0.226	0.302	8.89E-24	1	0.748344371
AUP1	3.24E-28	0.095822512	0.355	0.454	9.81E-24	1	0.781938326
SEC63	3.66E-28	0.023046309	0.157	0.255	1.11E-23	1	0.615686275
STXBP2	3.72E-28	0.005998688	0.262	0.385	1.13E-23	1	0.680519481
DHRS7	3.88E-28	0.256272977	0.656	0.591	1.18E-23	1	1.10998308
UXT	3.95E-28	0.194892499	0.463	0.465	1.20E-23	1	0.995698925
FAM105A	4.46E-28	0.14075609	0.258	0.343	1.35E-23	1	0.752186589
DRAM2	4.54E-28	0.180501358	0.427	0.442	1.38E-23	1	0.966063348
SAMHD1	4.81E-28	0.058311398	0.229	0.341	1.46E-23	1	0.671554252
ITM2B	5.20E-28	0.156489844	0.831	0.693	1.58E-23	1	1.199134199
IFNAR1	5.28E-28	0.016669411	0.163	0.265	1.60E-23	1	0.61509434
LSM1	5.82E-28	0.199327486	0.282	0.271	1.76E-23	1	1.040590406
RPS14	5.88E-28	0.163450033	0.996	0.928	1.78E-23	1	1.073275862
PSMF1	6.45E-28	0.001926789	0.175	0.278	1.96E-23	1	0.629496403
RAB5A	6.58E-28	0.039087509	0.224	0.308	2.00E-23	1	0.727272727
ATP6AP1	7.68E-28	0.157734426	0.395	0.448	2.33E-23	1	0.881696429
MLF2	8.23E-28	0.126736151	0.311	0.369	2.49E-23	1	0.842818428
VAMP3	8.32E-28	0.118950922	0.265	0.326	2.52E-23	1	0.812883436
RPL36	8.95E-28	0.032976176	0.981	0.865	2.71E-23	1	1.134104046
ETHE1	1.00E-27	0.212340465	0.257	0.252	3.04E-23	1	1.01984127
CHCHD2	1.02E-27	0.141410037	0.839	0.726	3.09E-23	1	1.155647383
C19orf53	1.12E-27	0.206970374	0.525	0.536	3.41E-23	1	0.979477612
FAM96B	1.21E-27	0.18668151	0.501	0.478	3.66E-23	1	1.048117155
S100A10	1.35E-27	0.528037336	0.64	0.497	4.08E-23	1	1.287726358
DAZAP2	1.36E-27	0.223007873	0.531	0.494	4.13E-23	1	1.074898785
LAMTOR2	1.39E-27	0.223916146	0.495	0.516	4.22E-23	1	0.959302326
OLA1	1.53E-27	0.161785285	0.246	0.284	4.64E-23	1	0.866197183
STOML2	1.64E-27	0.092087108	0.234	0.279	4.99E-23	1	0.838709677
NDUFA10	1.91E-27	0.160133378	0.284	0.308	5.80E-23	1	0.922077922
TAX1BP3	2.12E-27	0.255657497	0.309	0.312	6.41E-23	1	0.990384615
RAB2A	2.19E-27	0.109430568	0.316	0.385	6.63E-23	1	0.820779221
C14orf166	2.30E-27	0.133057775	0.428	0.479	6.98E-23	1	0.893528184
CCDC124	2.32E-27	0.176505306	0.269	0.274	7.04E-23	1	0.981751825
ATP6AP2	2.39E-27	0.265599885	0.637	0.576	7.24E-23	1	1.105902778
RNF7	2.44E-27	0.178366063	0.466	0.444	7.41E-23	1	1.04954955
PHB2	2.46E-27	0.15068124	0.261	0.306	7.47E-23	1	0.852941176
POLR2G	2.63E-27	0.2410001	0.415	0.391	7.97E-23	1	1.061381074
C19orf60	2.87E-27	0.152740744	0.36	0.443	8.71E-23	1	0.812641084
NDUFS7	3.11E-27	0.190840123	0.483	0.469	9.43E-23	1	1.029850746
OCIAD1	3.13E-27	0.16200247	0.4	0.431	9.50E-23	1	0.928074246
SEC11A	3.93E-27	0.285491444	0.624	0.584	1.19E-22	1	1.068493151
SSNA1	4.27E-27	0.023274434	0.237	0.338	1.29E-22	1	0.701183432
UBE2D2	4.59E-27	0.144812758	0.375	0.43	1.39E-22	1	0.872093023
NEDD8	5.17E-27	0.236542718	0.673	0.636	1.57E-22	1	1.058176101
MGAT4A	5.23E-27	0.143515958	0.324	0.389	1.59E-22	1	0.832904884
TIMM13	5.24E-27	0.160177859	0.352	0.394	1.59E-22	1	0.893401015
LAGE3	5.43E-27	0.2017168	0.22	0.285	1.65E-22	1	0.771929825
MYL6	5.89E-27	0.253547004	0.96	0.855	1.78E-22	1	1.122807018
RPS19	6.19E-27	0.116238403	1	0.947	1.88E-22	1	1.055966209
TMED10	6.39E-27	0.24479575	0.506	0.523	1.94E-22	1	0.96749522
PRDX4	6.85E-27	0.18419535	0.41	0.387	2.08E-22	1	1.059431525
UBE2E1	7.07E-27	0.069335313	0.224	0.304	2.14E-22	1	0.736842105
MOB1A	7.31E-27	0.009602157	0.319	0.434	2.21E-22	1	0.735023041
CCDC12	7.67E-27	0.123159934	0.22	0.271	2.33E-22	1	0.811808118
H2AFJ	7.76E-27	0.179828387	0.335	0.353	2.35E-22	1	0.949008499
PRDX6	7.95E-27	0.223586181	0.588	0.518	2.41E-22	1	1.135135135
RNF181	8.88E-27	0.102456477	0.446	0.505	2.69E-22	1	0.883168317
U2AF1	8.92E-27	0.18705297	0.436	0.486	2.71E-22	1	0.897119342
PSMB2	9.23E-27	0.104232207	0.34	0.411	2.80E-22	1	0.827250608
FRMD4B	1.14E-26	0.152698387	0.214	0.255	3.47E-22	1	0.839215686
TMEM179B	1.15E-26	0.157403262	0.359	0.358	3.48E-22	1	1.002793296
PRDX2	1.25E-26	0.193366005	0.42	0.385	3.78E-22	1	1.090909091
EIF2A	1.26E-26	0.042969941	0.186	0.273	3.82E-22	1	0.681318681
TGIF1	1.33E-26	0.339224051	0.415	0.377	4.03E-22	1	1.100795756
BTF3	1.34E-26	0.092810184	0.92	0.796	4.06E-22	1	1.155778894
RPS13	1.50E-26	0.149988653	0.992	0.901	4.56E-22	1	1.10099889
RPL26	1.56E-26	0.097614714	0.993	0.917	4.74E-22	1	1.082878953
CRTAP	1.66E-26	0.055545158	0.17	0.255	5.04E-22	1	0.666666667
C1orf43	1.71E-26	0.207851298	0.477	0.476	5.19E-22	1	1.00210084
ATP6V1G1	1.82E-26	0.240718357	0.681	0.604	5.51E-22	1	1.127483444
TUFM	1.96E-26	0.214155352	0.461	0.48	5.94E-22	1	0.960416667
CHMP1B	2.05E-26	0.348336801	0.462	0.438	6.21E-22	1	1.054794521
DDOST	2.11E-26	0.16349229	0.34	0.385	6.41E-22	1	0.883116883
TCEAL8	2.19E-26	0.143071466	0.268	0.328	6.63E-22	1	0.817073171
PSMG2	2.21E-26	0.048737305	0.253	0.347	6.71E-22	1	0.729106628
CDK2AP2	2.28E-26	0.229952859	0.249	0.255	6.91E-22	1	0.976470588
NDUFA11	2.48E-26	0.159917963	0.653	0.595	7.53E-22	1	1.097478992
GABARAPL1	2.70E-26	0.167469306	0.246	0.283	8.20E-22	1	0.869257951
NUDT14	2.81E-26	0.098363104	0.202	0.266	8.53E-22	1	0.759398496
CWC15	2.98E-26	0.111152494	0.264	0.324	9.05E-22	1	0.814814815
POLR1D	3.40E-26	0.146530144	0.308	0.352	1.03E-21	1	0.875
PFKL	3.46E-26	0.005009819	0.203	0.318	1.05E-21	1	0.63836478
LSM2	4.08E-26	0.061198286	0.203	0.282	1.24E-21	1	0.719858156
PSMA7	4.11E-26	0.294137629	0.73	0.66	1.25E-21	1	1.106060606
UFC1	4.36E-26	0.120367314	0.4	0.462	1.32E-21	1	0.865800866
PPP2R1A	4.60E-26	0.059781879	0.23	0.317	1.39E-21	1	0.72555205
STX11	4.68E-26	0.208651219	0.24	0.252	1.42E-21	1	0.952380952
EIF3K	5.79E-26	0.184103514	0.772	0.686	1.75E-21	1	1.125364431
SYPL1	5.83E-26	0.144786619	0.278	0.321	1.77E-21	1	0.866043614
ATP6V1F	6.64E-26	0.321049552	0.841	0.711	2.01E-21	1	1.182841069
SERPING1	7.03E-26	0.11862074	0.321	0.218	2.13E-21	1	1.472477064
COX7A2L	7.10E-26	0.28847162	0.519	0.466	2.15E-21	1	1.113733906
PSMB9	7.16E-26	0.042521166	0.297	0.404	2.17E-21	1	0.735148515
BEX4	7.63E-26	0.132590219	0.319	0.388	2.31E-21	1	0.822164948
CSNK1D	8.05E-26	0.022096523	0.216	0.31	2.44E-21	1	0.696774194
BSG	8.28E-26	0.185900963	0.542	0.536	2.51E-21	1	1.01119403
NR1H2	8.34E-26	0.092617011	0.209	0.265	2.53E-21	1	0.788679245
COPS6	8.78E-26	0.072970745	0.305	0.374	2.66E-21	1	0.815508021
ORMDL2	9.01E-26	0.037767532	0.25	0.312	2.73E-21	1	0.801282051
NDUFA8	1.08E-25	0.078631184	0.28	0.324	3.27E-21	1	0.864197531
DDIT3	1.09E-25	0.168760613	0.261	0.303	3.29E-21	1	0.861386139
CTSH	1.09E-25	0.333070576	0.62	0.57	3.31E-21	1	1.087719298
DAP3	1.10E-25	0.090741438	0.221	0.283	3.34E-21	1	0.780918728
EMP3	1.14E-25	0.351526958	0.553	0.442	3.46E-21	1	1.251131222
STX8	1.15E-25	0.138939034	0.21	0.263	3.48E-21	1	0.798479087
A2M	1.22E-25	0.092669239	0.728	0.585	3.68E-21	1	1.244444444
MRPL34	1.29E-25	0.132108444	0.249	0.291	3.91E-21	1	0.855670103
EMC10	1.34E-25	0.067416027	0.218	0.3	4.05E-21	1	0.726666667
PSENEN	1.42E-25	0.180754153	0.408	0.412	4.31E-21	1	0.990291262
APH1A	1.43E-25	0.036465053	0.321	0.408	4.32E-21	1	0.786764706
PAIP2	1.50E-25	0.045287326	0.436	0.486	4.53E-21	1	0.897119342
CHID1	1.58E-25	0.043420989	0.181	0.274	4.79E-21	1	0.660583942
GNB1	1.69E-25	0.034827856	0.189	0.278	5.12E-21	1	0.679856115
RAB11A	1.70E-25	0.095327488	0.264	0.364	5.15E-21	1	0.725274725
MRFAP1	1.74E-25	0.10129015	0.383	0.438	5.27E-21	1	0.874429224
LY86	1.76E-25	0.270737206	0.703	0.632	5.34E-21	1	1.112341772
UBE2N	1.78E-25	0.070664424	0.272	0.355	5.40E-21	1	0.766197183
EIF3L	1.91E-25	0.248196097	0.535	0.567	5.78E-21	1	0.94356261
KDELR1	1.95E-25	0.12479882	0.347	0.413	5.91E-21	1	0.840193705
RENBP	2.15E-25	0.054196772	0.158	0.254	6.53E-21	1	0.622047244
ZYX	2.21E-25	0.011830708	0.252	0.364	6.70E-21	1	0.692307692
MAPK1IP1L	2.41E-25	0.063492834	0.183	0.259	7.31E-21	1	0.706563707
ZNHIT1	2.45E-25	0.119090924	0.432	0.425	7.43E-21	1	1.016470588
TFPT	2.60E-25	0.138798542	0.213	0.26	7.88E-21	1	0.819230769
SNRPC	2.64E-25	0.121896517	0.308	0.363	8.00E-21	1	0.848484848
GSTK1	2.70E-25	0.215401735	0.527	0.506	8.18E-21	1	1.041501976
RPL30	2.91E-25	0.088450656	0.985	0.875	8.81E-21	1	1.125714286
PARVG	3.11E-25	0.03395973	0.257	0.359	9.42E-21	1	0.715877437
FDPS	3.15E-25	0.005555276	0.158	0.251	9.56E-21	1	0.629482072
GTF2B	3.32E-25	0.245468038	0.274	0.297	1.01E-20	1	0.922558923
ARPC1A	3.55E-25	0.179570612	0.297	0.301	1.08E-20	1	0.986710963
SSR4	3.57E-25	0.245926778	0.74	0.657	1.08E-20	1	1.126331811
YWHAQ	3.83E-25	0.162160093	0.353	0.38	1.16E-20	1	0.928947368
IFITM2	4.10E-25	0.214907405	0.546	0.501	1.24E-20	1	1.089820359
UGP2	4.11E-25	0.123874857	0.315	0.373	1.24E-20	1	0.844504021
MDH2	4.33E-25	0.093222462	0.404	0.452	1.31E-20	1	0.89380531
SERPINB1	4.57E-25	0.250930031	0.546	0.543	1.39E-20	1	1.005524862
TMEM256	4.68E-25	0.044552893	0.324	0.396	1.42E-20	1	0.818181818
INSIG1	5.04E-25	0.344635033	0.252	0.207	1.53E-20	1	1.217391304
RAB31	5.13E-25	0.033744124	0.32	0.439	1.56E-20	1	0.728929385
SMIM7	5.38E-25	0.087701283	0.269	0.317	1.63E-20	1	0.848580442
NDUFS2	5.63E-25	0.029310787	0.285	0.392	1.71E-20	1	0.727040816
UQCRC2	6.60E-25	0.105182963	0.387	0.426	2.00E-20	1	0.908450704
PSMD4	6.95E-25	0.019418366	0.324	0.421	2.11E-20	1	0.7695962
GNA15	6.96E-25	0.073349688	0.202	0.255	2.11E-20	1	0.792156863
CSNK2B	7.01E-25	0.229034408	0.509	0.506	2.12E-20	1	1.005928854
TMEM230	7.75E-25	0.234177954	0.501	0.485	2.35E-20	1	1.032989691
ACP1	8.24E-25	0.148942356	0.292	0.311	2.50E-20	1	0.938906752
DGUOK	9.56E-25	0.01684291	0.228	0.321	2.90E-20	1	0.710280374
NUP214	9.86E-25	0.307516425	0.274	0.256	2.99E-20	1	1.0703125
COMT	1.15E-24	0.185521026	0.495	0.476	3.48E-20	1	1.039915966
HLA-A	1.23E-24	0.106171174	0.979	0.882	3.72E-20	1	1.109977324
SDC2	1.35E-24	0.466832328	0.284	0.175	4.09E-20	1	1.622857143
ENSA	1.41E-24	0.046402573	0.341	0.431	4.27E-20	1	0.791183295
PTP4A1	1.45E-24	0.072059528	0.226	0.294	4.40E-20	1	0.768707483
PHB	1.48E-24	0.081045183	0.295	0.369	4.48E-20	1	0.799457995
EMC4	1.73E-24	0.085392183	0.293	0.337	5.26E-20	1	0.869436202
WAS	1.79E-24	0.060036733	0.292	0.377	5.44E-20	1	0.774535809
MRPL28	1.81E-24	0.101078127	0.212	0.267	5.48E-20	1	0.794007491
REEP5	1.85E-24	0.172762468	0.548	0.514	5.60E-20	1	1.06614786
MESDC2	1.89E-24	0.082441136	0.274	0.357	5.74E-20	1	0.767507003
EIF3D	1.91E-24	0.02374294	0.329	0.447	5.80E-20	1	0.736017897
SSR3	2.58E-24	0.210523764	0.526	0.505	7.83E-20	1	1.041584158
SLC25A6	2.85E-24	0.295764823	0.884	0.782	8.64E-20	1	1.130434783
PEPD	2.91E-24	0.092356777	0.272	0.347	8.84E-20	1	0.783861671
RHOC	2.93E-24	0.194996723	0.4	0.404	8.89E-20	1	0.99009901
GDI2	3.08E-24	0.234077886	0.495	0.495	9.35E-20	1	1
MED4	3.11E-24	0.02975243	0.197	0.279	9.43E-20	1	0.70609319
RPS19BP1	3.12E-24	0.164586178	0.327	0.359	9.45E-20	1	0.91086351
AAMP	3.23E-24	0.017927823	0.178	0.27	9.80E-20	1	0.659259259
NDUFA9	3.35E-24	0.077367794	0.183	0.251	1.01E-19	1	0.729083665
IL18	3.52E-24	0.199565948	0.398	0.417	1.07E-19	1	0.954436451
CORO1B	3.57E-24	0.118245527	0.319	0.37	1.08E-19	1	0.862162162
PPA2	3.60E-24	0.043778302	0.181	0.253	1.09E-19	1	0.71541502
DUT	3.79E-24	0.16104138	0.305	0.347	1.15E-19	1	0.878962536
TSG101	3.90E-24	0.114538714	0.225	0.271	1.18E-19	1	0.830258303
TKT	3.92E-24	0.146066133	0.384	0.464	1.19E-19	1	0.827586207
MAP1LC3B	3.95E-24	0.294587169	0.475	0.431	1.20E-19	1	1.102088167
VMA21	4.14E-24	0.151377588	0.301	0.335	1.26E-19	1	0.898507463
TIMMDC1	4.86E-24	0.020919392	0.17	0.259	1.47E-19	1	0.656370656
TCP1	4.86E-24	0.105416723	0.27	0.322	1.47E-19	1	0.838509317
NDUFS3	4.95E-24	0.138720573	0.264	0.311	1.50E-19	1	0.848874598
DYNLT1	5.34E-24	0.037701955	0.367	0.45	1.62E-19	1	0.815555556
TXNDC12	5.35E-24	0.115127625	0.328	0.386	1.62E-19	1	0.849740933
SHKBP1	5.51E-24	0.013460598	0.163	0.254	1.67E-19	1	0.641732283
CPVL	6.28E-24	0.209392257	0.681	0.598	1.90E-19	1	1.138795987
GPSM3	6.35E-24	0.199125386	0.544	0.565	1.93E-19	1	0.962831858
C19orf70	6.42E-24	0.157033293	0.435	0.445	1.94E-19	1	0.97752809
DEGS1	6.44E-24	0.141046448	0.34	0.372	1.95E-19	1	0.913978495
TMEM173	6.80E-24	0.088503362	0.199	0.266	2.06E-19	1	0.748120301
POLR3GL	7.50E-24	0.135900127	0.221	0.27	2.27E-19	1	0.818518519
MFSD1	7.56E-24	0.194233894	0.475	0.494	2.29E-19	1	0.961538462
ZMAT2	8.12E-24	0.051045351	0.202	0.285	2.46E-19	1	0.70877193
FUOM	8.37E-24	0.116801203	0.213	0.267	2.54E-19	1	0.797752809
ARPC2	8.71E-24	0.304733036	0.847	0.749	2.64E-19	1	1.130841121
PTTG1IP	9.76E-24	0.036019145	0.265	0.376	2.96E-19	1	0.704787234
KMT2E	1.07E-23	0.010614982	0.203	0.316	3.25E-19	1	0.642405063
PSMC2	1.08E-23	0.010455383	0.21	0.299	3.27E-19	1	0.702341137
PPP2CA	1.10E-23	0.1062468	0.28	0.32	3.34E-19	1	0.875
EIF6	1.20E-23	0.065944889	0.316	0.377	3.65E-19	1	0.838196286
NDUFAB1	1.33E-23	0.112991495	0.329	0.401	4.03E-19	1	0.820448878
ZFP36	1.35E-23	0.193353378	0.892	0.751	4.08E-19	1	1.187749667
FKBP2	1.41E-23	0.143937041	0.475	0.506	4.26E-19	1	0.938735178
PMVK	1.44E-23	0.073348584	0.246	0.307	4.38E-19	1	0.801302932
ETF1	1.50E-23	0.040279507	0.258	0.347	4.53E-19	1	0.74351585
MZT2A	1.52E-23	0.009075701	0.174	0.268	4.60E-19	1	0.649253731
SDHD	1.53E-23	0.000451707	0.248	0.348	4.63E-19	1	0.712643678
ANAPC16	1.66E-23	0.261251916	0.582	0.553	5.03E-19	1	1.05244123
SRP19	1.73E-23	0.119207989	0.244	0.282	5.25E-19	1	0.865248227
LEPROTL1	1.73E-23	0.071999694	0.212	0.292	5.26E-19	1	0.726027397
MPP1	1.80E-23	0.043928131	0.249	0.343	5.46E-19	1	0.725947522
SOD1	2.14E-23	0.155638736	0.572	0.561	6.49E-19	1	1.019607843
C20orf27	2.46E-23	0.130278368	0.25	0.303	7.46E-19	1	0.825082508
HM13	2.50E-23	0.147926411	0.368	0.43	7.59E-19	1	0.855813953
FUNDC2	2.53E-23	0.130529986	0.246	0.27	7.67E-19	1	0.911111111
DRAP1	2.68E-23	0.167203489	0.521	0.563	8.12E-19	1	0.925399645
CAMLG	2.74E-23	0.083971567	0.214	0.275	8.31E-19	1	0.778181818
FAM32A	3.06E-23	0.002048141	0.17	0.258	9.29E-19	1	0.658914729
S100A11	3.34E-23	0.141634247	0.973	0.873	1.01E-18	1	1.114547537
DERL1	3.64E-23	0.03860792	0.213	0.263	1.10E-18	1	0.809885932
ETFA	4.05E-23	0.097957143	0.261	0.307	1.23E-18	1	0.850162866
POLR2E	4.20E-23	0.117884094	0.382	0.404	1.27E-18	1	0.945544554
CASP4	4.25E-23	0.171142048	0.281	0.315	1.29E-18	1	0.892063492
CNIH1	4.30E-23	0.116789582	0.264	0.304	1.30E-18	1	0.868421053
VPS28	4.30E-23	0.141672266	0.466	0.52	1.30E-18	1	0.896153846
TMEM205	4.38E-23	0.189807146	0.3	0.298	1.33E-18	1	1.006711409
SNRPD3	4.46E-23	0.078011696	0.254	0.312	1.35E-18	1	0.814102564
SELT	4.47E-23	0.186550256	0.616	0.572	1.36E-18	1	1.076923077
CCNH	4.71E-23	0.188625739	0.392	0.375	1.43E-18	1	1.045333333
PGK1	4.80E-23	0.308065153	0.787	0.692	1.45E-18	1	1.137283237
MAP3K8	5.51E-23	0.253491092	0.386	0.39	1.67E-18	1	0.98974359
CUEDC2	5.54E-23	0.055816467	0.217	0.274	1.68E-18	1	0.791970803
BID	5.87E-23	0.126358821	0.299	0.339	1.78E-18	1	0.8820059
KRT10	6.31E-23	0.039982952	0.264	0.361	1.91E-18	1	0.731301939
SMIM20	6.44E-23	0.114061719	0.237	0.27	1.95E-18	1	0.877777778
DCK	6.51E-23	0.005740141	0.181	0.275	1.97E-18	1	0.658181818
SH3GLB1	6.67E-23	0.061444465	0.276	0.35	2.02E-18	1	0.788571429
MRPL20	7.13E-23	0.0036275	0.32	0.409	2.16E-18	1	0.782396088
HN1	7.61E-23	0.178810448	0.597	0.554	2.31E-18	1	1.077617329
LDHA	8.17E-23	0.219634994	0.851	0.732	2.48E-18	1	1.162568306
DCTN3	8.34E-23	0.059886757	0.256	0.308	2.53E-18	1	0.831168831
C6orf48	8.40E-23	0.268255162	0.519	0.535	2.55E-18	1	0.970093458
SEPW1	8.44E-23	0.163534029	0.471	0.484	2.56E-18	1	0.973140496
RPL27A	8.75E-23	0.046462537	0.995	0.92	2.65E-18	1	1.081521739
F13A1	9.01E-23	0.02052939	0.324	0.236	2.73E-18	1	1.372881356
ATP5G1	9.02E-23	0.157493052	0.364	0.415	2.73E-18	1	0.877108434
PLSCR1	9.86E-23	0.203089614	0.509	0.505	2.99E-18	1	1.007920792
SIVA1	1.01E-22	0.151135447	0.371	0.397	3.06E-18	1	0.934508816
ERCC1	1.07E-22	0.120494279	0.375	0.407	3.25E-18	1	0.921375921
THOC7	1.13E-22	0.015086115	0.209	0.292	3.42E-18	1	0.715753425
RNASE2	1.27E-22	0.274265573	0.407	0.34	3.84E-18	1	1.197058824
APEX1	1.31E-22	0.080215572	0.327	0.393	3.97E-18	1	0.832061069
TSPO	1.36E-22	0.332145656	0.779	0.668	4.12E-18	1	1.166167665
ILK	1.38E-22	0.067922046	0.234	0.307	4.17E-18	1	0.762214984
NANS	1.47E-22	0.05290984	0.426	0.465	4.46E-18	1	0.916129032
ZCRB1	1.51E-22	0.027903443	0.214	0.293	4.59E-18	1	0.730375427
SMS	1.53E-22	0.206873838	0.475	0.486	4.63E-18	1	0.977366255
CCDC47	1.65E-22	0.021102902	0.199	0.289	5.01E-18	1	0.688581315
SPTSSA	1.67E-22	0.050430464	0.209	0.267	5.06E-18	1	0.782771536
HSD17B10	1.69E-22	0.137479189	0.282	0.298	5.13E-18	1	0.946308725
SBDS	1.71E-22	0.149520135	0.333	0.359	5.18E-18	1	0.927576602
IDH3B	1.74E-22	0.072430369	0.201	0.27	5.27E-18	1	0.744444444
TMEM176B	1.78E-22	0.265231714	0.699	0.556	5.40E-18	1	1.257194245
HIGD2A	1.83E-22	0.242031235	0.588	0.571	5.54E-18	1	1.029772329
MRPS34	1.90E-22	0.039746451	0.199	0.285	5.75E-18	1	0.698245614
RHOA	1.98E-22	0.21945066	0.851	0.728	5.99E-18	1	1.168956044
RPL27	1.98E-22	0.105210635	0.954	0.835	5.99E-18	1	1.14251497
DNAJB9	2.29E-22	0.263241022	0.335	0.284	6.95E-18	1	1.179577465
STRAP	2.30E-22	0.135685254	0.297	0.33	6.97E-18	1	0.9
FXYD5	2.40E-22	0.296860529	0.754	0.649	7.26E-18	1	1.161787365
SRA1	2.41E-22	0.039547138	0.233	0.321	7.32E-18	1	0.725856698
NDUFV3	2.42E-22	0.000243774	0.17	0.262	7.34E-18	1	0.648854962
PSMC4	2.45E-22	0.042140425	0.286	0.356	7.44E-18	1	0.803370787
ID3	2.54E-22	0.395742775	0.282	0.182	7.69E-18	1	1.549450549
CCDC109B	2.67E-22	0.078132975	0.199	0.269	8.08E-18	1	0.739776952
SF3B5	2.93E-22	0.209657766	0.535	0.512	8.88E-18	1	1.044921875
HLA-DMB	3.18E-22	0.340107415	0.696	0.651	9.64E-18	1	1.069124424
CD58	3.20E-22	0.103205923	0.254	0.298	9.70E-18	1	0.852348993
UFD1L	3.22E-22	0.110709552	0.212	0.259	9.75E-18	1	0.818532819
AKIRIN2	3.26E-22	0.004879195	0.185	0.283	9.87E-18	1	0.653710247
RPL31	3.32E-22	0.042331395	0.987	0.893	1.01E-17	1	1.105263158
TRAPPC3	3.37E-22	0.004441498	0.256	0.332	1.02E-17	1	0.771084337
CD151	3.39E-22	0.309739594	0.39	0.325	1.03E-17	1	1.2
HEXB	3.54E-22	0.195288932	0.431	0.457	1.07E-17	1	0.943107221
IDS	3.88E-22	0.104971768	0.218	0.268	1.18E-17	1	0.813432836
PSMA1	4.09E-22	0.108098763	0.473	0.489	1.24E-17	1	0.967280164
TM9SF2	4.21E-22	0.025006525	0.191	0.278	1.28E-17	1	0.68705036
GTF2A2	4.27E-22	0.077240611	0.293	0.351	1.30E-17	1	0.834757835
BLOC1S2	4.70E-22	0.057158718	0.253	0.334	1.43E-17	1	0.75748503
MRPL14	5.98E-22	0.05916003	0.241	0.309	1.81E-17	1	0.779935275
CLK1	6.14E-22	0.082083365	0.244	0.342	1.86E-17	1	0.713450292
RPS24	6.28E-22	0.07115218	0.987	0.889	1.90E-17	1	1.11023622
MRPL3	6.52E-22	0.141529968	0.234	0.252	1.98E-17	1	0.928571429
TMX1	6.64E-22	0.087537541	0.285	0.337	2.01E-17	1	0.845697329
AKR1A1	6.89E-22	0.112479142	0.473	0.528	2.09E-17	1	0.895833333
SCP2	7.06E-22	0.096555056	0.44	0.464	2.14E-17	1	0.948275862
RPS7	7.76E-22	0.031110537	0.968	0.859	2.35E-17	1	1.126891735
ETFB	8.33E-22	0.047465192	0.34	0.417	2.53E-17	1	0.815347722
TMEM14C	8.93E-22	0.199443788	0.55	0.52	2.71E-17	1	1.057692308
HMGN3	9.01E-22	0.130648376	0.459	0.469	2.73E-17	1	0.978678038
RAP1A	9.44E-22	0.212388238	0.568	0.566	2.86E-17	1	1.003533569
MRPS21	9.75E-22	0.005982629	0.408	0.475	2.95E-17	1	0.858947368
UQCRC1	1.04E-21	0.106394894	0.324	0.366	3.16E-17	1	0.885245902
SERPINB6	1.07E-21	0.06130353	0.395	0.485	3.23E-17	1	0.81443299
MTIF3	1.08E-21	0.133578863	0.23	0.271	3.28E-17	1	0.848708487
PSMD7	1.08E-21	0.065623553	0.278	0.356	3.29E-17	1	0.780898876
FBL	1.16E-21	0.07145122	0.221	0.273	3.51E-17	1	0.80952381
TMEM208	1.18E-21	0.047397426	0.296	0.311	3.56E-17	1	0.951768489
PPP1R7	1.23E-21	0.032211565	0.218	0.286	3.73E-17	1	0.762237762
NDUFB7	1.31E-21	0.070061497	0.486	0.516	3.96E-17	1	0.941860465
COPZ1	1.31E-21	0.046625272	0.297	0.359	3.98E-17	1	0.82729805
GYPC	1.38E-21	0.130992996	0.423	0.496	4.18E-17	1	0.852822581
NDUFA5	1.39E-21	0.009020165	0.248	0.309	4.21E-17	1	0.802588997
APOC2	1.40E-21	0.21565459	0.548	0.41	4.25E-17	1	1.336585366
BNIP3L	1.48E-21	0.220169218	0.499	0.487	4.49E-17	1	1.024640657
IFI27L2	1.64E-21	0.061408651	0.343	0.426	4.98E-17	1	0.805164319
EMC3	2.30E-21	0.0286225	0.297	0.363	6.97E-17	1	0.818181818
CD300A	2.42E-21	0.075558425	0.368	0.459	7.34E-17	1	0.801742919
ATRAID	2.55E-21	0.124833999	0.444	0.466	7.73E-17	1	0.9527897
RNF5	2.58E-21	0.040092482	0.179	0.257	7.81E-17	1	0.696498054
CHCHD5	2.59E-21	0.137116135	0.228	0.275	7.85E-17	1	0.829090909
EMC7	2.63E-21	0.09683336	0.327	0.377	7.96E-17	1	0.867374005
C9orf78	2.69E-21	0.067060586	0.217	0.286	8.14E-17	1	0.758741259
COX17	2.70E-21	0.014526055	0.395	0.433	8.19E-17	1	0.912240185
CD33	2.76E-21	0.191804751	0.26	0.267	8.38E-17	1	0.973782772
POLE4	2.79E-21	0.075744241	0.202	0.262	8.45E-17	1	0.770992366
SSR1	3.06E-21	0.047195299	0.356	0.436	9.26E-17	1	0.816513761
CCT5	3.65E-21	0.113951016	0.246	0.306	1.11E-16	1	0.803921569
CHMP5	3.84E-21	0.013915046	0.351	0.401	1.16E-16	1	0.875311721
ATP5O	3.89E-21	0.166808113	0.635	0.602	1.18E-16	1	1.054817276
EIF3J	4.17E-21	0.032129116	0.183	0.271	1.27E-16	1	0.675276753
VMO1	4.24E-21	0.449753495	0.372	0.313	1.29E-16	1	1.188498403
MLX	4.28E-21	0.040977823	0.179	0.256	1.30E-16	1	0.69921875
TMSB10	4.30E-21	0.133240658	0.997	0.969	1.30E-16	1	1.028895769
PSMC3	4.43E-21	0.11020339	0.269	0.344	1.34E-16	1	0.781976744
SEPP1	4.75E-21	0.00040615	0.406	0.279	1.44E-16	1	1.455197133
CCT4	4.80E-21	0.123814022	0.331	0.366	1.45E-16	1	0.904371585
TRAPPC2L	4.87E-21	0.006848702	0.23	0.31	1.48E-16	1	0.741935484
SLC29A1	4.96E-21	0.034380357	0.182	0.252	1.50E-16	1	0.722222222
PCMT1	5.04E-21	0.125341965	0.321	0.364	1.53E-16	1	0.881868132
TMEM50A	5.49E-21	0.139013906	0.505	0.514	1.66E-16	1	0.982490272
CNPY2	5.66E-21	0.050643279	0.28	0.345	1.72E-16	1	0.811594203
PUF60	5.74E-21	0.068937063	0.244	0.313	1.74E-16	1	0.779552716
AKAP13	6.07E-21	0.065432677	0.32	0.401	1.84E-16	1	0.798004988
KXD1	6.10E-21	0.075506895	0.246	0.297	1.85E-16	1	0.828282828
EVI2A	7.10E-21	0.046790538	0.313	0.405	2.15E-16	1	0.772839506
C11orf73	7.40E-21	0.067068223	0.212	0.253	2.24E-16	1	0.837944664
GATM	7.69E-21	0.133595858	0.22	0.251	2.33E-16	1	0.876494024
TM6SF1	8.66E-21	0.028577685	0.292	0.36	2.63E-16	1	0.811111111
TCEAL4	8.88E-21	0.055903789	0.281	0.331	2.69E-16	1	0.848942598
MRPL40	9.14E-21	0.079212275	0.183	0.251	2.77E-16	1	0.729083665
EIF1B	9.41E-21	0.08827404	0.351	0.402	2.85E-16	1	0.873134328
PNKD	9.58E-21	0.061094061	0.197	0.268	2.91E-16	1	0.735074627
RPLP0	9.63E-21	0.04668413	0.965	0.867	2.92E-16	1	1.113033449
NDUFB5	9.65E-21	0.110567939	0.403	0.451	2.93E-16	1	0.893569845
CALM3	9.79E-21	0.053786662	0.347	0.439	2.97E-16	1	0.790432802
ZFAND6	1.02E-20	0.043723239	0.297	0.352	3.08E-16	1	0.84375
TRAM1	1.05E-20	0.136765237	0.365	0.407	3.18E-16	1	0.896805897
AK2	1.11E-20	0.063386174	0.216	0.287	3.35E-16	1	0.75261324
FAM162A	1.19E-20	0.153368972	0.316	0.348	3.60E-16	1	0.908045977
WDR1	1.22E-20	0.019864588	0.268	0.356	3.68E-16	1	0.752808989
POLR2F	1.23E-20	0.119880934	0.296	0.341	3.74E-16	1	0.868035191
MKKS	1.24E-20	0.055082891	0.217	0.274	3.77E-16	1	0.791970803
CD99	1.27E-20	0.275671101	0.659	0.603	3.84E-16	1	1.092868988
ARPC3	1.27E-20	0.027698342	0.926	0.807	3.85E-16	1	1.147459727
LINC00493	1.32E-20	0.017967913	0.332	0.404	4.01E-16	1	0.821782178
PRNP	1.35E-20	0.022677156	0.248	0.336	4.08E-16	1	0.738095238
UPP1	1.41E-20	0.284954423	0.304	0.271	4.28E-16	1	1.121771218
GHITM	1.51E-20	0.162799267	0.517	0.507	4.58E-16	1	1.019723866
ZNF207	1.52E-20	0.024982957	0.234	0.31	4.61E-16	1	0.75483871
RILPL2	1.58E-20	0.152318112	0.408	0.43	4.78E-16	1	0.948837209
LAMTOR1	1.60E-20	0.204815087	0.581	0.588	4.85E-16	1	0.988095238
CFL1	1.73E-20	0.203629891	0.956	0.875	5.25E-16	1	1.092571429
PSMB6	1.76E-20	0.109316486	0.533	0.518	5.34E-16	1	1.028957529
GMFG	1.94E-20	0.17647093	0.656	0.625	5.88E-16	1	1.0496
VDAC3	1.95E-20	0.105159449	0.237	0.285	5.91E-16	1	0.831578947
AP3S1	2.04E-20	0.163519689	0.295	0.324	6.17E-16	1	0.910493827
TMEM261	2.13E-20	0.068858391	0.19	0.255	6.47E-16	1	0.745098039
BCAP31	2.14E-20	0.155033972	0.656	0.591	6.48E-16	1	1.10998308
DPP7	2.18E-20	0.164839239	0.454	0.488	6.62E-16	1	0.930327869
MED10	2.25E-20	0.037491791	0.252	0.28	6.83E-16	1	0.9
LTC4S	2.29E-20	0.118842778	0.282	0.357	6.95E-16	1	0.789915966
SRSF2	2.41E-20	0.053805937	0.371	0.47	7.29E-16	1	0.789361702
TEX264	2.47E-20	0.097261868	0.274	0.308	7.50E-16	1	0.88961039
CBR1	2.72E-20	0.112107177	0.203	0.251	8.25E-16	1	0.80876494
AP1S2	2.72E-20	0.164967709	0.323	0.383	8.26E-16	1	0.843342037
RNH1	2.75E-20	0.146992948	0.44	0.454	8.35E-16	1	0.969162996
ASNA1	2.87E-20	0.061825014	0.303	0.343	8.70E-16	1	0.883381924
NUDT16	2.93E-20	0.03926054	0.174	0.256	8.87E-16	1	0.6796875
TAF9	3.01E-20	0.061652646	0.25	0.328	9.11E-16	1	0.762195122
MGST3	3.01E-20	0.171617187	0.602	0.559	9.12E-16	1	1.076923077
STX12	3.10E-20	0.045298307	0.214	0.285	9.39E-16	1	0.750877193
ATG3	3.17E-20	0.063812512	0.25	0.316	9.59E-16	1	0.791139241
RPL4	3.32E-20	0.206854265	0.922	0.801	1.00E-15	1	1.151061174
NDUFS8	3.43E-20	0.149479009	0.395	0.418	1.04E-15	1	0.944976077
NDUFS6	3.47E-20	0.08755202	0.404	0.453	1.05E-15	1	0.89183223
NDUFS4	3.53E-20	0.040449235	0.245	0.321	1.07E-15	1	0.763239875
CUTA	3.81E-20	0.078126085	0.44	0.497	1.15E-15	1	0.885311871
ATP5H	3.81E-20	0.127224168	0.514	0.542	1.16E-15	1	0.948339483
ARPP19	3.99E-20	0.00350987	0.189	0.266	1.21E-15	1	0.710526316
NDUFB9	4.05E-20	0.097677185	0.467	0.511	1.23E-15	1	0.913894325
UBE2L6	4.47E-20	0.089597599	0.309	0.377	1.36E-15	1	0.819628647
MDH1	4.50E-20	0.105828578	0.359	0.389	1.36E-15	1	0.922879177
RGS10	4.54E-20	0.338375873	0.754	0.675	1.38E-15	1	1.117037037
COX14	4.57E-20	0.074854929	0.348	0.398	1.39E-15	1	0.874371859
MRPS7	4.87E-20	0.10513848	0.236	0.314	1.48E-15	1	0.751592357
CD44	5.01E-20	0.298235641	0.454	0.365	1.52E-15	1	1.243835616
EIF3F	5.37E-20	0.255579619	0.545	0.513	1.63E-15	1	1.062378168
LAMTOR4	5.52E-20	0.180826233	0.735	0.647	1.67E-15	1	1.136012365
PFDN2	5.60E-20	0.034873015	0.363	0.428	1.70E-15	1	0.848130841
RPL24	6.95E-20	0.046253951	0.941	0.827	2.11E-15	1	1.137847642
CCDC115	7.02E-20	0.074254397	0.225	0.255	2.13E-15	1	0.882352941
ERP29	7.29E-20	0.120352489	0.515	0.55	2.21E-15	1	0.936363636
IAH1	7.59E-20	0.045327923	0.205	0.296	2.30E-15	1	0.692567568
PSMB10	7.85E-20	0.029190285	0.282	0.345	2.38E-15	1	0.817391304
PSMB4	9.12E-20	0.007271064	0.193	0.282	2.76E-15	1	0.684397163
SSB	9.48E-20	0.051837666	0.323	0.402	2.87E-15	1	0.803482587
SPCS3	9.97E-20	0.013404725	0.286	0.376	3.02E-15	1	0.760638298
AMD1	1.05E-19	0.104034257	0.225	0.3	3.17E-15	1	0.75
SSR2	1.06E-19	0.229258537	0.653	0.586	3.21E-15	1	1.114334471
PLA2G16	1.09E-19	0.098587954	0.257	0.302	3.30E-15	1	0.850993377
MORF4L2	1.10E-19	0.031931079	0.348	0.415	3.35E-15	1	0.838554217
POLR2J	1.13E-19	0.084917615	0.384	0.416	3.42E-15	1	0.923076923
RAB18	1.24E-19	0.105745685	0.232	0.28	3.76E-15	1	0.828571429
ABI1	1.49E-19	0.002768515	0.191	0.269	4.51E-15	1	0.710037175
CNPY3	1.51E-19	0.11021702	0.523	0.574	4.57E-15	1	0.911149826
NCF4	1.78E-19	0.172026233	0.336	0.325	5.39E-15	1	1.033846154
C6orf1	1.80E-19	0.024181184	0.178	0.254	5.45E-15	1	0.700787402
CAT	1.82E-19	0.15523857	0.297	0.323	5.51E-15	1	0.919504644
AIF1	2.00E-19	0.196079547	0.934	0.844	6.05E-15	1	1.106635071
PSMC5	2.06E-19	0.012080794	0.32	0.388	6.25E-15	1	0.824742268
GSTO1	2.07E-19	0.112620096	0.621	0.583	6.27E-15	1	1.065180103
CCT8	2.13E-19	0.02047541	0.339	0.404	6.45E-15	1	0.839108911
PSMB1	2.39E-19	0.137773025	0.612	0.58	7.25E-15	1	1.055172414
C11orf58	3.05E-19	0.076989213	0.502	0.51	9.24E-15	1	0.984313725
LRP1	3.09E-19	0.060479597	0.253	0.317	9.38E-15	1	0.798107256
CREM	3.35E-19	0.280284094	0.597	0.554	1.02E-14	1	1.077617329
NINJ1	3.41E-19	0.289060417	0.649	0.586	1.03E-14	1	1.107508532
C1orf122	3.52E-19	0.009181167	0.187	0.266	1.07E-14	1	0.703007519
GGA1	3.60E-19	0.02515918	0.186	0.26	1.09E-14	1	0.715384615
GPI	3.62E-19	0.174597424	0.289	0.288	1.10E-14	1	1.003472222
C7orf73	3.76E-19	0.099764599	0.303	0.358	1.14E-14	1	0.846368715
SPINT2	4.07E-19	0.154876816	0.357	0.381	1.23E-14	1	0.937007874
GNG7	4.53E-19	0.106952657	0.229	0.269	1.37E-14	1	0.851301115
PIN4	4.56E-19	0.064614852	0.205	0.259	1.38E-14	1	0.791505792
TALDO1	5.11E-19	0.13859509	0.521	0.537	1.55E-14	1	0.970204842
SYF2	5.20E-19	0.053865311	0.347	0.4	1.58E-14	1	0.8675
FKBP8	5.51E-19	0.202215367	0.511	0.511	1.67E-14	1	1
RNF149	5.58E-19	0.03163912	0.336	0.446	1.69E-14	1	0.753363229
TNFSF13B	5.65E-19	0.036771998	0.32	0.412	1.71E-14	1	0.776699029
SEC13	5.78E-19	0.053996884	0.198	0.259	1.75E-14	1	0.764478764
NDUFB6	5.86E-19	0.040016019	0.28	0.328	1.78E-14	1	0.853658537
LSM7	6.45E-19	0.106648687	0.371	0.413	1.96E-14	1	0.898305085
ARID5B	6.49E-19	0.071020526	0.23	0.308	1.97E-14	1	0.746753247
LINC01094	6.94E-19	0.023546225	0.23	0.311	2.10E-14	1	0.739549839
MPC1	7.18E-19	0.03050587	0.262	0.328	2.18E-14	1	0.798780488
KRTCAP2	7.26E-19	0.051999522	0.439	0.482	2.20E-14	1	0.910788382
HLA-DMA	7.36E-19	0.306547953	0.839	0.756	2.23E-14	1	1.10978836
TOMM20	7.54E-19	0.054321483	0.349	0.406	2.29E-14	1	0.859605911
PSMA5	8.06E-19	0.048981551	0.262	0.331	2.44E-14	1	0.791540785
CNBP	8.10E-19	0.098126865	0.649	0.606	2.45E-14	1	1.070957096
GLRX3	8.10E-19	0.081367108	0.217	0.258	2.46E-14	1	0.841085271
SERPINA1	8.60E-19	0.251470457	0.667	0.614	2.61E-14	1	1.086319218
VAMP8	9.02E-19	0.141364154	0.81	0.714	2.73E-14	1	1.134453782
HPRT1	9.31E-19	0.077087032	0.226	0.283	2.82E-14	1	0.798586572
CAPZB	1.03E-18	0.185166395	0.817	0.729	3.12E-14	1	1.120713306
ATP5C1	1.18E-18	0.119932076	0.475	0.508	3.58E-14	1	0.93503937
CHMP2A	1.21E-18	0.115562431	0.452	0.477	3.67E-14	1	0.947589099
ECH1	1.30E-18	0.128925777	0.38	0.409	3.95E-14	1	0.929095355
CFLAR	1.39E-18	0.029746367	0.272	0.347	4.21E-14	1	0.783861671
OTUB1	1.41E-18	0.131132221	0.24	0.259	4.27E-14	1	0.926640927
DCTN6	1.59E-18	0.045584034	0.249	0.28	4.82E-14	1	0.889285714
RPL10A	1.72E-18	0.085093153	0.961	0.853	5.22E-14	1	1.126611958
CXCR4	1.74E-18	0.39690155	0.676	0.562	5.26E-14	1	1.202846975
MTHFD2	1.89E-18	0.06849004	0.292	0.344	5.74E-14	1	0.848837209
BUD31	1.92E-18	0.050760891	0.347	0.395	5.83E-14	1	0.878481013
IGBP1	1.95E-18	0.04423252	0.21	0.277	5.90E-14	1	0.758122744
ARRB2	2.05E-18	0.149493612	0.554	0.581	6.21E-14	1	0.953528399
BLVRB	2.06E-18	0.138984184	0.371	0.393	6.26E-14	1	0.944020356
NDUFV2	2.09E-18	0.082876699	0.423	0.466	6.34E-14	1	0.907725322
NDUFA6	2.22E-18	0.066878527	0.387	0.434	6.73E-14	1	0.891705069
TMED5	2.44E-18	0.048441592	0.246	0.301	7.39E-14	1	0.817275748
MRPL18	2.46E-18	0.097619861	0.274	0.309	7.46E-14	1	0.886731392
COA3	2.48E-18	0.055116494	0.221	0.275	7.50E-14	1	0.803636364
PDE4B	2.49E-18	0.007553586	0.177	0.264	7.56E-14	1	0.670454545
SNRPD2	2.61E-18	0.097394331	0.612	0.59	7.92E-14	1	1.037288136
RNASE6	2.62E-18	0.298133069	0.675	0.61	7.95E-14	1	1.106557377
VIMP	2.78E-18	0.14607332	0.347	0.379	8.42E-14	1	0.915567282
SAP18	3.12E-18	0.106567077	0.635	0.631	9.47E-14	1	1.006339144
NUDT5	3.23E-18	0.093983165	0.201	0.265	9.80E-14	1	0.758490566
CD302	3.38E-18	0.103932176	0.299	0.337	1.03E-13	1	0.887240356
ERH	3.45E-18	0.10609098	0.478	0.517	1.05E-13	1	0.924564797
MMADHC	3.55E-18	0.075790714	0.249	0.297	1.08E-13	1	0.838383838
DAD1	3.60E-18	0.124703127	0.609	0.607	1.09E-13	1	1.003294893
TRAPPC4	4.08E-18	0.006338133	0.209	0.274	1.24E-13	1	0.762773723
RGS2	4.12E-18	0.211279606	0.779	0.663	1.25E-13	1	1.174962293
TRAPPC1	4.19E-18	0.203535073	0.542	0.541	1.27E-13	1	1.001848429
NHP2	4.19E-18	0.005621181	0.278	0.365	1.27E-13	1	0.761643836
PGD	4.22E-18	0.039800373	0.206	0.257	1.28E-13	1	0.80155642
UBE2A	4.54E-18	0.032866561	0.268	0.337	1.38E-13	1	0.795252226
PTRHD1	4.61E-18	0.003076489	0.181	0.253	1.40E-13	1	0.71541502
ANAPC11	4.73E-18	0.00947664	0.513	0.552	1.43E-13	1	0.929347826
ATP5F1	4.77E-18	0.036103441	0.485	0.502	1.45E-13	1	0.966135458
SUCLG1	4.96E-18	0.025351858	0.199	0.261	1.50E-13	1	0.762452107
LAMTOR5	5.08E-18	0.023345634	0.461	0.523	1.54E-13	1	0.881453155
SDHB	5.25E-18	0.085507675	0.308	0.359	1.59E-13	1	0.857938719
CCT3	6.31E-18	0.001902914	0.281	0.368	1.91E-13	1	0.763586957
RPL22L1	7.27E-18	0.029256531	0.29	0.363	2.20E-13	1	0.798898072
FBP1	8.17E-18	0.113587293	0.226	0.277	2.48E-13	1	0.815884477
HEXA	8.56E-18	0.088769645	0.406	0.455	2.60E-13	1	0.892307692
PAPOLA	8.57E-18	0.005548655	0.308	0.383	2.60E-13	1	0.804177546
EIF3G	1.06E-17	0.127916904	0.473	0.507	3.20E-13	1	0.932938856
UBXN1	1.30E-17	0.121297283	0.513	0.546	3.93E-13	1	0.93956044
LRPAP1	1.30E-17	0.093163317	0.45	0.511	3.95E-13	1	0.880626223
PILRA	1.33E-17	0.197658653	0.352	0.356	4.04E-13	1	0.988764045
GCA	1.77E-17	0.040197029	0.316	0.38	5.36E-13	1	0.831578947
ITPA	1.78E-17	0.032518477	0.218	0.26	5.41E-13	1	0.838461538
SERINC1	1.82E-17	0.065364996	0.232	0.284	5.52E-13	1	0.816901408
GSTP1	1.86E-17	0.187291427	0.759	0.673	5.63E-13	1	1.127786033
C1QA	2.03E-17	0.310031287	0.95	0.924	6.14E-13	1	1.028138528
PSMD14	2.47E-17	0.029295577	0.212	0.276	7.48E-13	1	0.768115942
COPE	3.30E-17	0.161257954	0.675	0.63	1.00E-12	1	1.071428571
PER1	3.45E-17	0.073892204	0.197	0.251	1.05E-12	1	0.784860558
PPP1CA	3.48E-17	0.094375083	0.56	0.549	1.05E-12	1	1.02003643
EIF3H	3.49E-17	0.106071815	0.544	0.574	1.06E-12	1	0.947735192
FPR1	4.11E-17	0.066740414	0.704	0.622	1.25E-12	1	1.131832797
PEBP1	4.16E-17	0.061299424	0.574	0.58	1.26E-12	1	0.989655172
LMAN2	4.20E-17	0.146859135	0.466	0.483	1.27E-12	1	0.964803313
NSMCE1	4.30E-17	0.107748575	0.268	0.281	1.30E-12	1	0.953736655
SEC11C	4.86E-17	0.109176245	0.261	0.318	1.47E-12	1	0.820754717
TMEM14B	5.73E-17	0.00106133	0.336	0.41	1.74E-12	1	0.819512195
MAX	5.99E-17	0.030544136	0.193	0.254	1.82E-12	1	0.75984252
RAB13	6.81E-17	0.106540515	0.355	0.339	2.06E-12	1	1.04719764
DECR1	7.63E-17	0.089254149	0.261	0.288	2.31E-12	1	0.90625
ARL2	7.90E-17	0.003840278	0.286	0.343	2.39E-12	1	0.833819242
OXA1L	7.95E-17	0.063556586	0.3	0.352	2.41E-12	1	0.852272727
PHPT1	8.96E-17	0.059720754	0.454	0.481	2.72E-12	1	0.943866944
MYL12B	1.05E-16	0.158934332	0.693	0.66	3.17E-12	1	1.05
ATP6V0D1	1.09E-16	0.002442896	0.373	0.475	3.30E-12	1	0.785263158
CD14	1.20E-16	0.289098712	0.897	0.804	3.65E-12	1	1.115671642
PLIN2	1.30E-16	0.296864301	0.715	0.584	3.94E-12	1	1.224315068
SLC3A2	1.33E-16	0.092224122	0.495	0.487	4.02E-12	1	1.016427105
ARF4	1.57E-16	0.085871419	0.442	0.464	4.77E-12	1	0.952586207
SLC25A5	1.79E-16	0.146465261	0.724	0.662	5.43E-12	1	1.093655589
SPCS1	1.82E-16	0.010497447	0.59	0.609	5.52E-12	1	0.968801314
VSIG4	2.11E-16	0.07686829	0.843	0.768	6.39E-12	1	1.09765625
NME1	2.64E-16	0.025935247	0.262	0.31	8.00E-12	1	0.84516129
ATF5	2.69E-16	0.157549693	0.23	0.255	8.16E-12	1	0.901960784
PLTP	2.93E-16	0.101239815	0.728	0.598	8.88E-12	1	1.217391304
NEAT1	2.98E-16	0.014435969	0.928	0.822	9.02E-12	1	1.128953771
DSTN	3.02E-16	0.086991324	0.32	0.364	9.16E-12	1	0.879120879
TWF2	3.08E-16	0.046362159	0.332	0.39	9.34E-12	1	0.851282051
HNRNPA0	3.24E-16	0.084971911	0.414	0.486	9.82E-12	1	0.851851852
ZNF706	3.25E-16	0.021562119	0.36	0.436	9.84E-12	1	0.825688073
PPA1	4.16E-16	0.231470197	0.435	0.416	1.26E-11	1	1.045673077
DERL2	4.60E-16	0.033200768	0.252	0.274	1.40E-11	1	0.919708029
MANF	4.98E-16	0.215733058	0.349	0.353	1.51E-11	1	0.988668555
EZR	7.07E-16	0.092239561	0.22	0.264	2.14E-11	1	0.833333333
PARK7	7.11E-16	0.142121446	0.622	0.601	2.16E-11	1	1.034941764
DDX39A	7.51E-16	0.006449278	0.202	0.269	2.28E-11	1	0.750929368
YWHAB	7.70E-16	0.196989243	0.533	0.564	2.34E-11	1	0.945035461
ARHGDIA	7.98E-16	0.037779866	0.407	0.485	2.42E-11	1	0.839175258
IFI30	8.29E-16	0.222611215	0.487	0.488	2.51E-11	1	0.99795082
NDUFA2	1.03E-15	8.26E-05	0.479	0.503	3.13E-11	1	0.952286282
CNIH4	1.33E-15	0.009199896	0.207	0.277	4.04E-11	1	0.747292419
LITAF	1.61E-15	0.249546851	0.659	0.588	4.88E-11	1	1.120748299
WBSCR22	1.68E-15	0.016761044	0.253	0.316	5.09E-11	1	0.800632911
VAMP5	1.87E-15	0.108622346	0.349	0.328	5.67E-11	1	1.06402439
AGTRAP	1.92E-15	0.067149247	0.218	0.254	5.83E-11	1	0.858267717
TUBB4B	2.10E-15	0.135140436	0.349	0.382	6.36E-11	1	0.913612565
SNRPB	2.18E-15	0.086087784	0.438	0.468	6.62E-11	1	0.935897436
BLOC1S1	2.53E-15	0.033219731	0.557	0.564	7.67E-11	1	0.987588652
FCGR1B	2.88E-15	0.026155509	0.347	0.361	8.73E-11	1	0.961218837
HSD17B12	3.30E-15	0.047900801	0.225	0.279	1.00E-10	1	0.806451613
CD37	3.56E-15	0.260015339	0.691	0.631	1.08E-10	1	1.095087163
DNAJB1	4.12E-15	0.501192949	0.59	0.467	1.25E-10	1	1.263383298
SERF2	4.12E-15	0.056433338	0.965	0.882	1.25E-10	1	1.094104308
TRMT112	4.35E-15	0.000770701	0.576	0.582	1.32E-10	1	0.989690722
IDH2	4.41E-15	0.021527586	0.29	0.365	1.34E-10	1	0.794520548
EIF3I	4.85E-15	0.007518777	0.408	0.44	1.47E-10	1	0.927272727
PELI1	5.83E-15	0.07987964	0.217	0.251	1.77E-10	1	0.864541833
RHEB	6.17E-15	0.113163008	0.426	0.471	1.87E-10	1	0.904458599
SERTAD1	6.29E-15	0.094872423	0.289	0.305	1.91E-10	1	0.947540984
CYCS	6.45E-15	0.066099547	0.541	0.556	1.95E-10	1	0.973021583
RAB7A	6.85E-15	0.11978392	0.497	0.55	2.08E-10	1	0.903636364
CKLF	6.97E-15	0.206451874	0.582	0.552	2.11E-10	1	1.054347826
TREM2	7.37E-15	0.151948953	0.821	0.709	2.24E-10	1	1.15796897
GLRX	7.59E-15	0.060661241	0.463	0.526	2.30E-10	1	0.880228137
MS4A6A	9.19E-15	0.220471395	0.807	0.719	2.79E-10	1	1.122392211
PHLDA1	9.76E-15	0.104884902	0.212	0.258	2.96E-10	1	0.821705426
SRSF5	1.02E-14	0.142317918	0.557	0.606	3.11E-10	1	0.919141914
HSPH1	1.06E-14	0.063959108	0.191	0.251	3.20E-10	1	0.760956175
SUMO1	1.08E-14	0.003245624	0.406	0.488	3.29E-10	1	0.831967213
EVL	1.41E-14	0.006173298	0.349	0.41	4.27E-10	1	0.851219512
ATP5L	1.41E-14	0.134672771	0.877	0.766	4.28E-10	1	1.144908616
ARHGDIB	1.56E-14	0.235748406	0.834	0.74	4.72E-10	1	1.127027027
RAB5C	1.68E-14	0.094171535	0.568	0.592	5.10E-10	1	0.959459459
NDUFB4	2.09E-14	0.001486317	0.473	0.527	6.33E-10	1	0.897533207
CALM1	2.11E-14	0.24903352	0.602	0.584	6.38E-10	1	1.030821918
C1orf54	2.43E-14	0.018297166	0.331	0.371	7.35E-10	1	0.892183288
HNMT	2.58E-14	0.047883134	0.303	0.366	7.81E-10	1	0.827868852
HNRNPDL	3.53E-14	0.105440844	0.647	0.639	1.07E-09	1	1.012519562
AP2M1	3.62E-14	0.071244832	0.564	0.567	1.10E-09	1	0.994708995
BAX	3.66E-14	0.145504175	0.477	0.537	1.11E-09	1	0.888268156
GAL3ST4	4.11E-14	0.144570503	0.261	0.282	1.25E-09	1	0.925531915
MPC2	4.20E-14	0.083685966	0.511	0.516	1.27E-09	1	0.990310078
HLA-DQB1	4.80E-14	0.22814311	0.778	0.658	1.46E-09	1	1.182370821
UCP2	4.92E-14	0.010651352	0.444	0.479	1.49E-09	1	0.926931106
TBXAS1	5.36E-14	0.051385943	0.455	0.522	1.63E-09	1	0.87164751
ANXA2	6.32E-14	0.150326976	0.632	0.538	1.92E-09	1	1.17472119
NDUFB2	6.58E-14	0.067442604	0.691	0.653	1.99E-09	1	1.058192956
TREM1	6.60E-14	0.27053392	0.336	0.296	2.00E-09	1	1.135135135
FGL2	6.65E-14	0.077616095	0.312	0.386	2.01E-09	1	0.808290155
LDHB	6.99E-14	0.093965831	0.565	0.571	2.12E-09	1	0.989492119
UBE2D3	7.10E-14	0.145179318	0.719	0.668	2.15E-09	1	1.076347305
DNAJB6	8.08E-14	0.045167965	0.514	0.537	2.45E-09	1	0.95716946
EIF5	8.24E-14	0.127733884	0.459	0.497	2.50E-09	1	0.923541247
CD86	1.00E-13	0.06913834	0.459	0.497	3.04E-09	1	0.923541247
SNX3	1.05E-13	0.239042977	0.655	0.595	3.18E-09	1	1.100840336
GNG5	1.10E-13	0.162209941	0.656	0.629	3.35E-09	1	1.042925278
ATP5A1	1.19E-13	0.05391143	0.505	0.526	3.62E-09	1	0.960076046
HSBP1	1.44E-13	0.027015084	0.495	0.526	4.38E-09	1	0.941064639
IFITM3	1.60E-13	0.095684819	0.53	0.533	4.85E-09	1	0.994371482
RB1	1.75E-13	0.025474265	0.344	0.417	5.30E-09	1	0.824940048
PTPRE	1.92E-13	0.057054704	0.273	0.337	5.82E-09	1	0.810089021
FTL	1.98E-13	0.100621143	1	0.997	6.00E-09	1	1.003009027
CFD	2.06E-13	0.246873637	0.343	0.333	6.23E-09	1	1.03003003
COX5B	2.19E-13	0.133255758	0.754	0.693	6.64E-09	1	1.088023088
LAP3	2.22E-13	0.035602957	0.485	0.501	6.72E-09	1	0.968063872
TOMM7	2.36E-13	0.146169871	0.801	0.731	7.15E-09	1	1.095759234
ATP1B3	2.50E-13	0.250038785	0.588	0.525	7.57E-09	1	1.12
EDF1	2.81E-13	0.223608719	0.743	0.661	8.51E-09	1	1.124054463
ICAM1	2.92E-13	0.007508126	0.185	0.251	8.87E-09	1	0.737051793
UQCRH	3.58E-13	0.160274537	0.7	0.654	1.08E-08	1	1.070336391
C5AR1	3.77E-13	0.183000271	0.533	0.505	1.14E-08	1	1.055445545
C11orf31	4.04E-13	0.070415062	0.573	0.567	1.22E-08	1	1.010582011
COMMD6	4.15E-13	0.154338859	0.704	0.659	1.26E-08	1	1.068285281
TMEM176A	4.44E-13	0.111232227	0.427	0.356	1.35E-08	1	1.199438202
ATP5B	4.54E-13	0.124875358	0.614	0.621	1.38E-08	1	0.988727858
VDAC2	4.89E-13	0.033666788	0.513	0.53	1.48E-08	1	0.967924528
ARL4A	5.29E-13	0.085943092	0.261	0.275	1.60E-08	1	0.949090909
ARPC5	8.09E-13	0.192898293	0.661	0.621	2.45E-08	1	1.064412238
TGFBI	8.49E-13	0.020603433	0.462	0.418	2.57E-08	1	1.105263158
UBC	9.75E-13	0.077696244	0.959	0.876	2.96E-08	1	1.094748858
RGS1	1.16E-12	0.239797968	0.929	0.847	3.52E-08	1	1.096812279
HMOX1	1.17E-12	0.305780659	0.601	0.566	3.54E-08	1	1.061837456
SELK	1.44E-12	0.066699214	0.57	0.576	4.36E-08	1	0.989583333
CDKN1A	1.48E-12	0.036311466	0.416	0.441	4.49E-08	1	0.943310658
POLR2L	1.75E-12	0.030888104	0.558	0.563	5.32E-08	1	0.991119005
CTSB	1.78E-12	0.081183236	0.971	0.894	5.41E-08	1	1.086129754
LST1	2.28E-12	0.265119901	0.704	0.644	6.92E-08	1	1.093167702
AP2S1	2.29E-12	0.16590117	0.627	0.619	6.95E-08	1	1.012924071
RAB1A	2.37E-12	0.012707275	0.461	0.51	7.19E-08	1	0.903921569
S100A4	2.66E-12	0.281602585	0.685	0.608	8.07E-08	1	1.126644737
NDUFC2	2.78E-12	0.029915107	0.577	0.582	8.42E-08	1	0.991408935
P4HA1	2.83E-12	0.00023209	0.186	0.257	8.56E-08	1	0.723735409
SYNGR2	4.41E-12	0.124096186	0.477	0.484	1.34E-07	1	0.98553719
RAN	7.67E-12	0.004877575	0.578	0.588	2.32E-07	1	0.982993197
ARL6IP1	7.78E-12	0.084579687	0.605	0.616	2.36E-07	1	0.982142857
RNF130	7.98E-12	0.17885461	0.521	0.527	2.42E-07	1	0.988614801
HCST	9.46E-12	0.113036315	0.598	0.575	2.87E-07	1	1.04
TMED2	1.23E-11	0.019403022	0.42	0.488	3.73E-07	1	0.860655738
NDUFS5	1.23E-11	0.09715162	0.652	0.626	3.73E-07	1	1.041533546
LGALS9	1.25E-11	0.062866665	0.442	0.498	3.78E-07	1	0.887550201
PLP2	1.52E-11	0.119628144	0.295	0.296	4.62E-07	1	0.996621622
PTGES3	1.53E-11	0.038993944	0.519	0.558	4.65E-07	1	0.930107527
MS4A4A	2.11E-11	0.023526699	0.66	0.634	6.40E-07	1	1.041009464
ST13	2.81E-11	0.064048772	0.482	0.532	8.53E-07	1	0.906015038
ZFAS1	3.03E-11	0.165300473	0.613	0.6	9.19E-07	1	1.021666667
HIF1A	3.22E-11	0.043547026	0.45	0.492	9.77E-07	1	0.914634146
OSTC	4.72E-11	0.037996492	0.436	0.453	1.43E-06	1	0.962472406
NOP10	1.03E-10	0.017966804	0.602	0.6	3.13E-06	1	1.003333333
C4orf3	1.32E-10	0.040131042	0.534	0.591	4.00E-06	1	0.903553299
COX6B1	2.27E-10	0.080026247	0.775	0.718	6.89E-06	1	1.079387187
CD68	2.33E-10	0.087110684	0.888	0.792	7.07E-06	1	1.121212121
NGFRAP1	2.61E-10	0.100255878	0.252	0.223	7.90E-06	1	1.130044843
NDUFA4	3.14E-10	0.070154777	0.784	0.724	9.52E-06	1	1.082872928
TPI1	4.75E-10	0.187347067	0.843	0.773	1.44E-05	1	1.090556274
COX7A2	5.56E-10	0.028894356	0.679	0.668	1.69E-05	1	1.016467066
VDAC1	5.93E-10	0.048006269	0.475	0.501	1.80E-05	1	0.948103792
RPL36AL	5.97E-10	0.108733189	0.853	0.761	1.81E-05	1	1.120893561
PRDX1	6.72E-10	0.089666591	0.738	0.681	2.04E-05	1	1.083700441
HSPA1B	8.84E-10	0.051503133	0.293	0.355	2.68E-05	1	0.825352113
SAT1	1.07E-09	0.125862799	0.985	0.951	3.24E-05	1	1.03575184
HSPA1A	1.25E-09	0.314075131	0.474	0.498	3.80E-05	1	0.951807229
TMEM59	1.65E-09	0.042831381	0.676	0.678	4.99E-05	1	0.997050147
C1QB	2.96E-09	0.243532302	0.948	0.93	8.96E-05	1	1.019354839
SH3BGRL	4.22E-09	0.124441211	0.703	0.655	0.000128072	1	1.073282443
ACTG1	6.17E-09	0.066572998	0.886	0.811	0.000187179	1	1.092478422
S100B	6.65E-09	0.300198878	0.22	0.267	0.000201612	1	0.823970037
SKP1	6.87E-09	0.008790076	0.695	0.683	0.000208276	1	1.017569546
ID2	8.35E-09	0.085291919	0.759	0.707	0.000253225	1	1.073550212
SDCBP	1.04E-08	0.14543891	0.822	0.731	0.000315058	1	1.124487004
SLC16A3	1.23E-08	0.189890707	0.612	0.555	0.000371574	1	1.102702703
PKM	1.42E-08	0.098172908	0.766	0.694	0.000430105	1	1.103746398
FCGR2A	1.52E-08	0.054739796	0.647	0.627	0.00045952	1	1.031897927
ANXA5	2.23E-08	0.088831226	0.752	0.685	0.00067533	1	1.097810219
TSC22D3	2.45E-08	0.114394289	0.535	0.546	0.000743067	1	0.97985348
PDIA6	3.09E-08	0.06100674	0.51	0.513	0.000937711	1	0.994152047
BRK1	3.13E-08	0.103495772	0.708	0.671	0.000950038	1	1.05514158
CALM2	3.43E-08	0.057404935	0.893	0.821	0.001039641	1	1.087697929
ARF1	4.42E-08	0.018293148	0.589	0.629	0.001341053	1	0.936406995
PMP22	5.15E-08	0.061713975	0.297	0.287	0.00156026	1	1.034843206
DYNLL1	5.94E-08	0.090397727	0.689	0.656	0.001799619	1	1.050304878
CTSL	7.92E-08	0.068368008	0.671	0.624	0.00240074	1	1.075320513
TCEB2	1.03E-07	0.032222256	0.688	0.666	0.003117547	1	1.033033033
HINT1	1.03E-07	0.073994339	0.664	0.642	0.003131106	1	1.034267913
LGALS1	1.10E-07	0.316564289	0.718	0.704	0.00332732	1	1.019886364
PABPC1	1.97E-07	0.098897655	0.831	0.737	0.005978776	1	1.127544098
GPR183	2.80E-07	0.24800016	0.663	0.592	0.008475978	1	1.119932432
DBI	4.14E-07	0.029061154	0.751	0.697	0.012536557	1	1.077474892
IER3	4.29E-07	0.002760119	0.428	0.492	0.012990196	1	0.869918699
SLC2A3	4.75E-07	0.051405198	0.319	0.363	0.014413326	1	0.878787879
CD53	5.60E-07	0.089188215	0.708	0.679	0.016977782	1	1.042709867
ARL6IP5	5.71E-07	0.089995713	0.56	0.574	0.017307483	1	0.975609756
LSP1	8.14E-07	0.180914689	0.367	0.36	0.02466191	1	1.019444444
NDUFA1	8.25E-07	0.023857464	0.602	0.616	0.024999216	1	0.977272727
AKR1B1	1.09E-06	0.01985391	0.593	0.6	0.03290158	1	0.988333333
H2AFY	1.19E-06	0.068808455	0.477	0.52	0.035943573	1	0.917307692
ATP6V0E1	1.56E-06	0.077256806	0.794	0.755	0.047210652	1	1.051655629
FAM49B	1.98E-06	0.129315025	0.582	0.568	0.06012701	1	1.024647887
LMNA	2.86E-06	0.002566876	0.328	0.32	0.086629479	1	1.025
OLFML3	5.68E-06	0.054471589	0.364	0.404	0.172033617	1	0.900990099
S100A9	6.22E-06	0.147748381	0.531	0.473	0.188479206	1	1.122621564
S100A6	1.23E-05	0.043434678	0.608	0.563	0.373977636	1	1.079928952
HBEGF	1.26E-05	0.124717846	0.343	0.343	0.381077411	1	1
TPM3	1.33E-05	0.0354959	0.569	0.577	0.404192956	1	0.986135182
ENO1	1.45E-05	0.175893265	0.782	0.72	0.440202101	1	1.086111111
HCLS1	1.54E-05	0.063741431	0.596	0.614	0.466186283	1	0.970684039
PDPN	1.62E-05	0.070585068	0.288	0.3	0.49064087	1	0.96
LAPTM4A	2.56E-05	0.123223927	0.752	0.714	0.777197102	1	1.053221289
SERP1	4.63E-05	0.089611723	0.553	0.577	1	1	0.958405546
G0S2	7.32E-05	0.220463798	0.336	0.274	1	1	1.226277372
MS4A7	8.74E-05	0.084973297	0.754	0.699	1	1	1.078683834
RPS27L	0.000104515	0.017603595	0.573	0.604	1	1	0.948675497
ALDOA	0.0001419	0.067125786	0.801	0.736	1	1	1.088315217
CSTB	0.000149342	0.129773259	0.671	0.675	1	1	0.994074074
UBL5	0.000178323	0.051242861	0.692	0.681	1	1	1.016152717
CTSS	0.00030761	0.036685969	0.764	0.709	1	1	1.077574048
KLF6	0.00052004	0.101979863	0.64	0.664	1	1	0.963855422
TMBIM6	0.000546202	0.025832846	0.805	0.749	1	1	1.074766355
GSN	0.000904032	0.096894038	0.692	0.665	1	1	1.040601504
MYL12A	0.001111045	0.066749333	0.734	0.681	1	1	1.077826725
CAPG	0.001491529	0.051573712	0.732	0.682	1	1	1.073313783
RNASE1	0.00234997	0.147214917	0.254	0.28	1	1	0.907142857
ASAH1	0.002444078	0.015526977	0.73	0.715	1	1	1.020979021
UBB	0.003119358	0.010732336	0.853	0.799	1	1	1.067584481
C10orf54	0.007015759	0.010045712	0.594	0.598	1	1	0.993311037
RPS17	0	1.749900365	0.952	0.192	0	2	4.958333333
UQCR11	0	1.285853256	0.818	0.06	0	2	13.63333333
ATXN8OS	0	0.970828635	0.717	0.027	0	2	26.55555556
NHSL2	0	0.640468224	0.523	0.018	0	2	29.05555556
MTRNR2L10	6.49E-298	0.642240443	0.541	0.034	1.97E-293	2	15.91176471
TMBIM4	8.30E-277	0.779010974	0.51	0.028	2.52E-272	2	18.21428571
CTD-2090I13.1	1.55E-259	0.474552735	0.444	0.027	4.70E-255	2	16.44444444
NDUFB8	1.22E-253	0.886170211	0.48	0.025	3.71E-249	2	19.2
RPL10	1.42E-240	0.809666243	0.998	0.968	4.30E-236	2	1.030991736
MTRNR2L8	1.21E-224	0.634718449	0.713	0.151	3.66E-220	2	4.721854305
AC009501.4	1.10E-185	0.319814879	0.419	0.054	3.33E-181	2	7.759259259
CCL3L3	3.71E-174	1.582301129	0.607	0.099	1.13E-169	2	6.131313131
PSMA2	3.15E-163	0.392234001	0.309	0.021	9.55E-159	2	14.71428571
MTRNR2L12	1.68E-162	0.340230163	0.617	0.165	5.08E-158	2	3.739393939
ZNF90	7.31E-162	0.662088162	0.836	0.344	2.22E-157	2	2.430232558
RPL41	2.76E-157	0.180058708	0.995	0.826	8.38E-153	2	1.204600484
NBEAL1	9.09E-148	0.632759297	0.948	0.7	2.76E-143	2	1.354285714
[truncated: 17,568 more rows]
