# Supplementary material for: Single-Cell Transcriptomics of Glioblastoma Reveals a Unique Tumor Microenvironment and Potential Immunotherapeutic Target Against Tumor-Associated Macrophage
Source: Front Oncol. 2021 Aug 9;11:710695. doi: 10.3389/fonc.2021.710695 (PMC8382282; doi:10.3389/fonc.2021.710695)
Supplement: Supplementary Table 3 — RSS of regulons in each cell type. [file DataSheet_3.csv]

regulon	cell_type	RSS
CREM	Macrophage:primed	0.270731611
THAP1	Macrophage:primed	0.230980792
JUND	Macrophage:primed	0.167844185
SPI1	Macrophage:primed	0.153154339
FOS	Macrophage:primed	0.141559743
ELF2	Macrophage:primed	0.123388666
IRF2	Macrophage:primed	0.117805861
FOSB	Macrophage:primed	0.105329988
REL	Macrophage:primed	0.100732835
JUN	Macrophage:primed	0.091717409
ATF4	Macrophage:primed	0.089338251
ATF3	Macrophage:primed	0.07963139
RUNX3	Macrophage:primed	0.079147914
CREB3	Macrophage:primed	0.077466028
IRF3	Macrophage:primed	0.076748743
E2F4	Macrophage:primed	0.073938626
EGR2	Macrophage:primed	0.070744575
ELF1	Macrophage:primed	0.061312068
JDP2	Macrophage:primed	0.052807877
HCFC1	Macrophage:primed	0.04403807
ZNF143	Macrophage:primed	0.033894211
RBBP5	Macrophage:primed	0.032344469
ETV5	Macrophage:primed	0.031439913
ERF	Macrophage:primed	0.028184266
IRF9	Macrophage:primed	0.027561651
GABPB1	Macrophage:primed	0.026999331
TCF12	Macrophage:primed	0.024562945
GABPA	Macrophage:primed	0.023364159
KLF13	Macrophage:primed	0.020579135
MYBL2	Macrophage:primed	0.013157706
ELK3	Macrophage:primed	0.012275072
IRF4	Macrophage:primed	0.012223804
ELK1	Macrophage:primed	0.012152113
PBX3	Macrophage:primed	0.009431195
CRX	Macrophage:primed	0.009001012
SP1	Macrophage:primed	0.00856085
DNMT3A	Macrophage:primed	0.008467487
BCLAF1	Macrophage:primed	0.008175165
POLR2A	Macrophage:primed	0.0074051
ATF1	Macrophage:primed	0.006990203
IRF7	Macrophage:primed	0.006569065
FOXO3	Macrophage:primed	0.006141163
BRF2	Macrophage:primed	0.005527188
SREBF2	Macrophage:primed	0.005433233
SMAD1	Macrophage:primed	0.005312427
STAT1	Macrophage:primed	0.004904218
ETV2	Macrophage:primed	0.004159362
TCF7	Macrophage:primed	0.003491734
E2F7	Macrophage:primed	0.003429785
E2F6	Macrophage:primed	0.003410551
ZNF548	Macrophage:primed	0.002812155
ARNT	Macrophage:primed	0.002759765
TFAP4	Macrophage:primed	0.002427961
E2F1	Macrophage:primed	0.002272405
ETV1	Macrophage:primed	0.00171342
GATA2	Macrophage:primed	-5.55E-15
THAP1	Macrophage:priming	0.112096563
SPI1	Macrophage:priming	0.089631188
ATF4	Macrophage:priming	0.078173106
ELF2	Macrophage:priming	0.075566925
IRF7	Macrophage:priming	0.051318755
CREM	Macrophage:priming	0.047991278
CREB3	Macrophage:priming	0.046900194
E2F1	Macrophage:priming	0.046063197
ZNF143	Macrophage:priming	0.043225167
STAT1	Macrophage:priming	0.041511804
JUND	Macrophage:priming	0.040732581
JUN	Macrophage:priming	0.031059421
FOS	Macrophage:priming	0.02848898
FOSB	Macrophage:priming	0.02569401
REL	Macrophage:priming	0.024774016
ATF3	Macrophage:priming	0.023509657
IRF9	Macrophage:priming	0.021097106
EGR2	Macrophage:priming	0.02090624
E2F4	Macrophage:priming	0.016648206
ELF1	Macrophage:priming	0.015497653
TCF7	Macrophage:priming	0.015208275
RUNX3	Macrophage:priming	0.009895384
MYBL2	Macrophage:priming	0.009096955
KLF13	Macrophage:priming	0.008729519
GABPA	Macrophage:priming	0.008217174
SMAD1	Macrophage:priming	0.008165087
GABPB1	Macrophage:priming	0.006210441
HCFC1	Macrophage:priming	0.005520242
ETV5	Macrophage:priming	0.004837872
IRF3	Macrophage:priming	0.004659951
IRF4	Macrophage:priming	0.004333067
SP1	Macrophage:priming	0.004107905
ETV2	Macrophage:priming	0.003948122
BCLAF1	Macrophage:priming	0.003834313
ELK1	Macrophage:priming	0.003337493
ELK3	Macrophage:priming	0.003023095
ERF	Macrophage:priming	0.002614917
TCF12	Macrophage:priming	0.00255698
JDP2	Macrophage:priming	0.002122113
RBBP5	Macrophage:priming	0.001972118
IRF2	Macrophage:priming	0.001542219
E2F6	Macrophage:priming	1.44E-15
CRX	Macrophage:priming	1.33E-15
SREBF2	Macrophage:priming	1.33E-15
TFAP4	Macrophage:priming	1.33E-15
ARNT	Macrophage:priming	1.22E-15
BRF2	Macrophage:priming	1.22E-15
E2F7	Macrophage:priming	1.22E-15
ETV1	Macrophage:priming	1.22E-15
FOXO3	Macrophage:priming	1.22E-15
GATA2	Macrophage:priming	1.22E-15
ZNF548	Macrophage:priming	1.22E-15
ATF1	Macrophage:priming	1.11E-15
DNMT3A	Macrophage:priming	1.11E-15
PBX3	Macrophage:priming	1.11E-15
POLR2A	Macrophage:priming	1.11E-15
THAP1	Macrophage:repressed	0.272917407
ATF4	Macrophage:repressed	0.226025802
CREM	Macrophage:repressed	0.177170699
ELF2	Macrophage:repressed	0.135998571
ZNF143	Macrophage:repressed	0.131817265
CREB3	Macrophage:repressed	0.130658217
RBBP5	Macrophage:repressed	0.122097573
E2F4	Macrophage:repressed	0.119369587
GABPA	Macrophage:repressed	0.113908131
ELF1	Macrophage:repressed	0.111123624
JUND	Macrophage:repressed	0.10888516
REL	Macrophage:repressed	0.107009809
HCFC1	Macrophage:repressed	0.103734319
IRF3	Macrophage:repressed	0.09620007
RUNX3	Macrophage:repressed	0.084074594
GABPB1	Macrophage:repressed	0.083308453
IRF2	Macrophage:repressed	0.067361156
ERF	Macrophage:repressed	0.066913326
TCF12	Macrophage:repressed	0.065933535
IRF9	Macrophage:repressed	0.065081459
SPI1	Macrophage:repressed	0.065079321
ELK3	Macrophage:repressed	0.064479922
MYBL2	Macrophage:repressed	0.060832128
JUN	Macrophage:repressed	0.060284323
FOSB	Macrophage:repressed	0.051290324
ELK1	Macrophage:repressed	0.049512744
EGR2	Macrophage:repressed	0.045992712
JDP2	Macrophage:repressed	0.045390122
FOS	Macrophage:repressed	0.045076261
ETV5	Macrophage:repressed	0.044719937
ATF1	Macrophage:repressed	0.043882646
ATF3	Macrophage:repressed	0.039906133
BCLAF1	Macrophage:repressed	0.037614784
KLF13	Macrophage:repressed	0.037331209
ETV2	Macrophage:repressed	0.036250586
PBX3	Macrophage:repressed	0.033260894
POLR2A	Macrophage:repressed	0.031480371
SMAD1	Macrophage:repressed	0.029510491
GATA2	Macrophage:repressed	0.028617342
SP1	Macrophage:repressed	0.027525721
DNMT3A	Macrophage:repressed	0.027224126
E2F6	Macrophage:repressed	0.025906093
TFAP4	Macrophage:repressed	0.017972685
IRF4	Macrophage:repressed	0.016365039
FOXO3	Macrophage:repressed	0.01449383
STAT1	Macrophage:repressed	0.012433769
IRF7	Macrophage:repressed	0.012366646
TCF7	Macrophage:repressed	0.008584945
ZNF548	Macrophage:repressed	0.00689471
ARNT	Macrophage:repressed	0.006766511
BRF2	Macrophage:repressed	0.006766511
E2F1	Macrophage:repressed	0.006692971
SREBF2	Macrophage:repressed	0.005317946
ETV1	Macrophage:repressed	0.001675683
CRX	Macrophage:repressed	0.001254066
E2F7	Macrophage:repressed	-7.77E-15
SPI1	Microglia:primed	0.2905351
REL	Microglia:primed	0.235646261
ATF3	Microglia:primed	0.223873768
CREM	Microglia:primed	0.217595263
JUN	Microglia:primed	0.195755114
ELF2	Microglia:primed	0.174652394
JUND	Microglia:primed	0.161019958
FOS	Microglia:primed	0.157405687
FOSB	Microglia:primed	0.130957729
THAP1	Microglia:primed	0.116949746
EGR2	Microglia:primed	0.074681833
IRF3	Microglia:primed	0.04729118
TCF7	Microglia:primed	0.043758912
ATF4	Microglia:primed	0.043665613
GABPB1	Microglia:primed	0.04247244
E2F4	Microglia:primed	0.038874052
ELF1	Microglia:primed	0.03553458
IRF2	Microglia:primed	0.027095635
JDP2	Microglia:primed	0.025721305
ETV5	Microglia:primed	0.023756439
CREB3	Microglia:primed	0.014577505
HCFC1	Microglia:primed	0.014078778
RUNX3	Microglia:primed	0.011743
KLF13	Microglia:primed	0.009510204
IRF9	Microglia:primed	0.007173954
ZNF143	Microglia:primed	0.004773481
GABPA	Microglia:primed	0.004519069
TCF12	Microglia:primed	0.004361612
RBBP5	Microglia:primed	0.003671166
IRF7	Microglia:primed	0.002624902
DNMT3A	Microglia:primed	0.0023701
ETV2	Microglia:primed	0.002332369
ARNT	Microglia:primed	0.001559897
STAT1	Microglia:primed	0.001549451
SMAD1	Microglia:primed	0.001190956
POLR2A	Microglia:primed	0.001184347
ERF	Microglia:primed	0.000883818
ELK1	Microglia:primed	7.55E-15
ELK3	Microglia:primed	7.55E-15
MYBL2	Microglia:primed	7.55E-15
SP1	Microglia:primed	7.44E-15
BCLAF1	Microglia:primed	7.33E-15
CRX	Microglia:primed	7.33E-15
E2F1	Microglia:primed	7.33E-15
E2F6	Microglia:primed	7.33E-15
IRF4	Microglia:primed	7.33E-15
TFAP4	Microglia:primed	7.33E-15
E2F7	Microglia:primed	7.22E-15
ETV1	Microglia:primed	7.22E-15
SREBF2	Microglia:primed	7.22E-15
ZNF548	Microglia:primed	7.22E-15
BRF2	Microglia:primed	7.11E-15
FOXO3	Microglia:primed	7.11E-15
GATA2	Microglia:primed	7.11E-15
PBX3	Microglia:primed	7.11E-15
ATF1	Microglia:primed	6.99E-15
IRF7	Microglia:repressed	0.324544067
STAT1	Microglia:repressed	0.216621096
SPI1	Microglia:repressed	0.210180348
ATF3	Microglia:repressed	0.203726942
JUN	Microglia:repressed	0.201608241
FOS	Microglia:repressed	0.192573553
FOSB	Microglia:repressed	0.154968677
ELF2	Microglia:repressed	0.137688556
IRF9	Microglia:repressed	0.115897648
JUND	Microglia:repressed	0.107359777
REL	Microglia:repressed	0.106797053
E2F4	Microglia:repressed	0.077854317
EGR2	Microglia:repressed	0.074575642
CREM	Microglia:repressed	0.073715191
ELF1	Microglia:repressed	0.071158509
TCF7	Microglia:repressed	0.044883565
THAP1	Microglia:repressed	0.04226977
ETV5	Microglia:repressed	0.031829968
CREB3	Microglia:repressed	0.030194163
KLF13	Microglia:repressed	0.028730975
HCFC1	Microglia:repressed	0.025529207
JDP2	Microglia:repressed	0.023633755
IRF2	Microglia:repressed	0.023122341
TCF12	Microglia:repressed	0.023052371
GABPA	Microglia:repressed	0.020525554
E2F1	Microglia:repressed	0.020315395
CRX	Microglia:repressed	0.015566812
ERF	Microglia:repressed	0.013132039
ZNF143	Microglia:repressed	0.01281204
RUNX3	Microglia:repressed	0.012095801
RBBP5	Microglia:repressed	0.011665115
IRF3	Microglia:repressed	0.011546136
DNMT3A	Microglia:repressed	0.006156127
SREBF2	Microglia:repressed	0.005514025
MYBL2	Microglia:repressed	0.004887086
TFAP4	Microglia:repressed	0.00484339
ATF4	Microglia:repressed	0.00467649
SP1	Microglia:repressed	0.004153881
SMAD1	Microglia:repressed	0.004126504
ELK1	Microglia:repressed	0.003520371
ELK3	Microglia:repressed	0.003255395
ZNF548	Microglia:repressed	0.002869922
FOXO3	Microglia:repressed	0.002446834
GABPB1	Microglia:repressed	0.002409454
E2F6	Microglia:repressed	0.002236839
IRF4	Microglia:repressed	0.002165641
POLR2A	Microglia:repressed	0.002047823
BCLAF1	Microglia:repressed	-2.89E-15
ARNT	Microglia:repressed	-3.11E-15
ATF1	Microglia:repressed	-3.11E-15
BRF2	Microglia:repressed	-3.11E-15
E2F7	Microglia:repressed	-3.11E-15
ETV1	Microglia:repressed	-3.11E-15
ETV2	Microglia:repressed	-3.11E-15
GATA2	Microglia:repressed	-3.11E-15
PBX3	Microglia:repressed	-3.11E-15
ATF4	Microglia:unactivated	0.10075449
RUNX3	Microglia:unactivated	0.09488404
SPI1	Microglia:unactivated	0.06958556
REL	Microglia:unactivated	0.044665599
JDP2	Microglia:unactivated	0.043520731
THAP1	Microglia:unactivated	0.030783455
ELF2	Microglia:unactivated	0.026883485
IRF4	Microglia:unactivated	0.021623977
HCFC1	Microglia:unactivated	0.012934563
IRF2	Microglia:unactivated	0.012696127
ARNT	Microglia:unactivated	0.010449797
JUND	Microglia:unactivated	0.007489086
ETV5	Microglia:unactivated	0.007110435
KLF13	Microglia:unactivated	0.0044143
CREM	Microglia:unactivated	0.003609823
JUN	Microglia:unactivated	3.66E-15
E2F4	Microglia:unactivated	2.89E-15
EGR2	Microglia:unactivated	1.78E-15
FOSB	Microglia:unactivated	1.78E-15
ELF1	Microglia:unactivated	1.44E-15
GABPA	Microglia:unactivated	1.11E-15
GABPB1	Microglia:unactivated	1.11E-15
ZNF143	Microglia:unactivated	9.99E-16
IRF7	Microglia:unactivated	8.88E-16
CREB3	Microglia:unactivated	7.77E-16
TCF12	Microglia:unactivated	6.66E-16
RBBP5	Microglia:unactivated	5.55E-16
ELK3	Microglia:unactivated	4.44E-16
IRF9	Microglia:unactivated	4.44E-16
MYBL2	Microglia:unactivated	4.44E-16
TCF7	Microglia:unactivated	4.44E-16
ELK1	Microglia:unactivated	3.33E-16
E2F1	Microglia:unactivated	2.22E-16
E2F6	Microglia:unactivated	2.22E-16
SMAD1	Microglia:unactivated	2.22E-16
SP1	Microglia:unactivated	2.22E-16
BCLAF1	Microglia:unactivated	1.11E-16
CRX	Microglia:unactivated	1.11E-16
TFAP4	Microglia:unactivated	1.11E-16
BRF2	Microglia:unactivated	0
DNMT3A	Microglia:unactivated	0
E2F7	Microglia:unactivated	0
ETV1	Microglia:unactivated	0
FOXO3	Microglia:unactivated	0
GATA2	Microglia:unactivated	0
PBX3	Microglia:unactivated	0
POLR2A	Microglia:unactivated	0
SREBF2	Microglia:unactivated	0
ZNF548	Microglia:unactivated	0
ATF1	Microglia:unactivated	-2.22E-16
ETV2	Microglia:unactivated	-2.22E-16
STAT1	Microglia:unactivated	-2.22E-16
ERF	Microglia:unactivated	-4.44E-16
IRF3	Microglia:unactivated	-1.11E-15
ATF3	Microglia:unactivated	-2.44E-15
FOS	Microglia:unactivated	-3.55E-15
